# Supplementary material for: Retinol intake and PCOS management: a plasma metabolite and protein analysis via Mendelian randomization and NHANES 2011–2016
Source: Front Nutr. 2024 Oct 23;11:1434648. doi: 10.3389/fnut.2024.1434648 (PMC11537956; doi:10.3389/fnut.2024.1434648)
Supplement: Supplementary file 1 [file Table_1.xlsx]

## Sheet: Table List
Supplementary Table 1 Genetic instruments for MR analysis
Supplementary Table 2 MR analysis Results of plasma metabolites and PCOS
Supplementary Table 3 KRT19 and control SNP for PheWAS analysis
Supplementary Table 4 PheWAS analysisi of KRT19
Supplementary Table 5 Related MR analysis Results and sensitive analysis

## Sheet: Table S1
Genetic instruments for MR analysis of plasma metabolites															Genetic instruments for MR analysis of BMI adjusted PCOS										Genetic instruments for MR analysis of BMI non-adjusted PCOS										Genetic instruments for MR analysis of plasma protein pQTL														Genetic instruments for MR analysis of BMI
ID	exposure	SNP	effect_allele	other_allele	beta	eaf	chr	pos	se	pval	samplesize.exposure	R2	F		SNP	effect_allele	other_allele	beta	eaf	se	pva	R2	F		SNP	effect_allele.exposure	other_allele.exposure	beta.exposure	eaf.exposure	se.exposure	pval.exposure	R2	F		exposure	SNP	effect_allele	other_allele	beta	eaf	chr	pos	pval	se	samplesize	R2	F		SNP
GCST90199621	Carnitine levels	rs10006723	T	G	0.170956	0.052858	4	101752577	0.0345341	7.40711e-07	8192	0.00292634	24.0371		rs11662309	G	A	-0.1455	0.6789	0.032	5.608e-06	0.00923001	858.106		rs11031002	A	T	0.2169	0.8783	0.0378	9.26e-09	0.0100573	1436.08		A1BG	rs117374109	G	C	-0.3313	0.01845	19	57186557	3.54e-27	0.030683	35171	0.00397541	140.369		rs10063055
GCST90199621	Carnitine levels	rs10826332	A	T	-0.142187	0.0770596	10	59620508	0.0286481	6.9336e-07	8192	0.00287574	23.6203		rs12168340	T	A	-0.1448	0.6186	0.0301	1.459e-06	0.00989368	920.423		rs118076583	T	C	3.2024	0.98262	0.6917	3.66e-06	0.350281	76207.2		A1BG	rs117903814	A	G	-0.3045	0.01853	19	57305456	1.46e-23	0.030436	35170	0.00337254	119.007		rs10160769
GCST90199621	Carnitine levels	rs10900223	C	T	-0.105448	0.250122	10	45526183	0.0176162	2.15271e-09	8192	0.00417109	34.3043		rs12222529	C	A	0.3321	0.92229	0.0714	3.269e-06	0.0158093	1479.6		rs140009620	A	G	0.5883	0.98875	0.1294	5.47e-06	0.00769957	1096.8		A1BG	rs1260326	C	T	-0.0963	0.34132	2	27508073	1.25e-28	0.008676	35373	0.00416983	148.109		rs10172483
GCST90199621	Carnitine levels	rs112819917	A	G	-0.438422	0.00817656	6	58310440	0.0855532	2.98241e-07	8192	0.00311759	25.613		rs12447282	C	A	-0.2256	0.8415	0.046	9.68e-07	0.0135766	1267.77		rs1672716	A	G	0.2057	0.816	0.0359	9.81e-09	0.0127059	1819.14		A1BG	rs13244614	A	C	-0.0678	0.30553	7	73559524	2.15e-14	0.008873	35354	0.00195073	69.0969		rs10182416
GCST90199621	Carnitine levels	rs115168226	G	A	-0.446554	0.00618191	4	39615371	0.097039	4.18852e-06	8192	0.00245023	20.1167		rs13402153	C	T	-0.1389	0.635	0.0306	5.819e-06	0.00894337	831.216		rs17880096	C	G	0.3353	0.97239	0.0474	1.5e-12	0.00603676	858.497		A1BG	rs144663690	T	C	-0.8376	0.00278	19	57151823	6.56e-26	0.079575	35172	0.00388991	137.342		rs10184537
GCST90199621	Carnitine levels	rs1171617	T	G	0.443332	0.770118	10	59707424	0.0179927	4.75726e-134	8192	0.0695906	612.576		rs143739252	G	C	-0.6025	0.98364	0.1267	1.985e-06	0.0116832	1088.88		rs184981713	T	C	-0.7925	0.98875	0.1748	5.82e-06	0.0139723	2003.01		A1BG	rs58509147	T	C	-0.7369	0.04799	19	58329124	0	0.015767	35158	0.049618	1835.44		rs10402950
GCST90199621	Carnitine levels	rs11871125	T	C	0.072665	0.394949	17	19529080	0.0157893	4.1814e-06	8192	0.00252356	20.7202		rs143866649	C	A	-0.4127	0.98978	0.0933	9.61e-06	0.00344579	318.492		rs274956	A	C	1.656	0.98773	0.3745	9.79e-06	0.0664712	10064.9		A1BG	rs62114673	A	G	-0.4611	0.01318	19	58578696	9.49e-38	0.035905	35157	0.00553062	195.51		rs10423928
GCST90199621	Carnitine levels	rs13026148	A	G	-0.0706059	0.378223	2	214649844	0.0158653	8.57356e-06	8192	0.00234474	19.2485		rs1672716	G	A	-0.2117	0.816	0.0421	4.796e-07	0.013458	1256.54		rs377358092	C	G	-0.5235	0.94172	0.1024	3.15e-07	0.0300819	4384.04		A1BG	rs79541297	G	A	-0.3023	0.0186	19	57648223	2.58e-23	0.030389	35165	0.0033363	117.707		rs10505836
GCST90199621	Carnitine levels	rs13247874	T	C	-0.103668	0.190234	7	73596112	0.0195859	1.20324e-07	8192	0.00331106	27.2077		rs17036160	C	T	0.1745	0.8814	0.0386	6.148e-06	0.00636618	590.152		rs3945628	T	C	-0.3397	0.93967	0.0487	2.95e-12	0.0130837	1873.93		A1BG	rs80079566	C	T	-0.2731	0.01405	19	57165003	9.98e-15	0.035287	35169	0.00206635	72.8179		rs10510025
GCST90199621	Carnitine levels	rs138190991	A	T	-0.212246	0.0301671	10	59984318	0.0448917	2.26798e-06	8192	0.00263596	21.6456		rs17123104	G	A	-0.2249	0.8937	0.0453	6.943e-07	0.00961023	893.798		rs5771071	T	G	0.1556	0.8282	0.0336	3.56e-06	0.00688981	980.653		A1CF	rs114115200	T	G	0.0634	0.19037	3	165760452	3.73e-10	0.01012	35330	0.00123906	43.8279		rs1064213
GCST90199621	Carnitine levels	rs149235996	G	A	-0.56909	0.0120372	5	151340348	0.0700396	4.46387e-16	8192	0.00770297	63.577		rs17880096	G	C	-0.361	0.97239	0.0552	5.919e-11	0.00699764	649.101		rs62304820	A	G	0.1467	0.8354	0.0323	5.58e-06	0.00591854	841.584		A1CF	rs117023267	C	T	0.1028	0.05285	2	89089701	4.37e-09	0.017514	35341	0.00105799	37.4278		rs10742752
GCST90199621	Carnitine levels	rs1511808	T	C	-0.0697692	0.615503	4	188424754	0.0157378	9.28299e-06	8192	0.00230399	18.9133		rs1836985	C	T	-0.1419	0.5481	0.0297	1.825e-06	0.00997463	928.03		rs71562896	T	C	-0.2681	0.93967	0.058	3.85e-06	0.00814952	1161.42		A1CF	rs186023627	T	C	0.1566	0.03347	3	186491105	2.98e-12	0.022439	35357	0.00158666	56.1856		rs10760277
GCST90199621	Carnitine levels	rs1765260	A	G	-0.0999797	0.153343	15	79574005	0.0211507	2.27832e-06	8192	0.00259552	21.3127		rs4620350	G	A	0.3246	0.93967	0.0566	9.571e-09	0.0119464	1113.7		rs72806529	A	G	-0.1977	0.8528	0.0392	4.58e-07	0.00981292	1400.83		A1CF	rs5030044	G	A	0.4166	0.12205	3	186731333	3.87e-266	0.011953	35359	0.0371943	1365.88		rs10771041
GCST90199621	Carnitine levels	rs2512510	A	G	-0.0870239	0.216759	11	80402523	0.0186419	3.03877e-06	8192	0.00257146	21.1145		rs4982090	G	A	-0.3868	0.98057	0.0845	4.693e-06	0.00570104	528.14		rs7564590	T	C	0.171	0.6871	0.026	4.84e-11	0.0125733	1799.9		A2M	rs190543502	C	T	0.2556	0.02719	15	43464986	4.74e-24	0.025269	35363	0.00345612	122.636		rs10780248
GCST90199621	Carnitine levels	rs2625939	T	C	0.0859678	0.228206	12	94623634	0.0183528	2.81073e-06	8192	0.00260334	21.377		rs57486435	G	T	0.156	0.7822	0.0352	9.033e-06	0.00829192	770.163		rs75705575	A	T	0.7702	0.96524	0.1674	4.19e-06	0.0398063	5860.01		A2M	rs1973612	T	C	0.2444	0.49071	4	186248013	1e-194	0.00821	35392	0.0298554	1089.1		rs1078141
GCST90199621	Carnitine levels	rs55775057	A	G	-0.0960378	0.150493	11	20146362	0.0215564	8.38207e-06	8192	0.00235829	19.3601		rs5771071	G	T	-0.1912	0.8282	0.0393	1.159e-06	0.0104031	968.317		rs7578655	A	C	0.1583	0.7065	0.0293	6.37e-08	0.0103923	1484.41		A2M	rs205757	A	G	0.0533	0.33881	7	130897730	1.02e-09	0.008729	35355	0.00127282	45.0553		rs10824211
GCST90199621	Carnitine levels	rs72836546	T	C	-0.0906795	0.23482	6	14093088	0.0180707	5.22043e-07	8192	0.00295493	24.2726		rs67606305	G	A	-0.6665	0.9591	0.1498	8.598e-06	0.0348512	3326.1		rs76439070	A	G	0.1839	0.8691	0.0412	8.17e-06	0.0076949	1096.13		A2M	rs2731672	C	T	0.1769	0.25436	5	177415473	2.85e-77	0.009507	35362	0.0118704	424.778		rs10832778
GCST90199621	Carnitine levels	rs73006619	C	A	-0.168203	0.0466597	19	20498107	0.0368665	5.05538e-06	8192	0.00251702	20.6664		rs7169109	C	T	-0.2136	0.8384	0.044	1.219e-06	0.012363	1153.03		rs78200655	A	T	5.0242	0.98875	1.0767	3.07e-06	0.561569	181053		A2M	rs35161452	T	A	-0.0694	0.12047	1	26691718	4.07e-08	0.012646	35370	0.00102065	36.1354		rs10927006
GCST90199621	Carnitine levels	rs73025372	G	A	0.157569	0.0515375	3	15272857	0.0346167	5.31831e-06	8192	0.00242725	19.9276		rs73228762	C	A	0.1941	0.8569	0.0435	8.034e-06	0.00923955	859.001		rs78378222	T	G	-0.4163	0.98773	0.0899	3.62e-06	0.00420074	596.292		A2M	rs6440008	C	T	0.0602	0.39039	3	141435700	1.09e-12	0.008457	35367	0.00172494	61.1079		rs10960293
GCST90199621	Carnitine levels	rs7537155	A	G	-0.0900652	0.199113	1	18880127	0.019229	2.81588e-06	8192	0.00258711	21.2434		rs7564590	C	T	-0.1786	0.6871	0.0305	4.698e-09	0.0137157	1280.94		rs7971504	A	G	-0.1178	0.6084	0.0254	3.44e-06	0.0066123	940.89		A2M	rs80177247	G	A	-0.0663	0.19547	10	5254280	2.02e-10	0.010425	35374	0.00138255	48.9711		rs10989067
GCST90199621	Carnitine levels	rs76187828	G	A	-0.117619	0.0930578	10	33762953	0.0264472	8.69448e-06	8192	0.00233516	19.1698		rs75755693	G	A	-0.437	0.97955	0.0941	3.387e-06	0.0076509	710.166		rs804263	T	C	-0.1269	0.6012	0.0249	3.54e-07	0.00772196	1100.02		A2ML1	rs10922098	T	C	-0.0577	0.40011	1	196695521	1.61e-12	0.008167	35338	0.00159821	56.5646		rs11001963
GCST90199621	Carnitine levels	rs76638161	T	C	0.192728	0.0318954	11	109223591	0.0434891	9.35172e-06	8192	0.00229388	18.83		rs76589541	G	C	-2.2169	0.98875	0.459	1.366e-06	0.109336	11307.3		rs813684	T	C	-0.1268	0.6217	0.0276	4.23e-06	0.00756285	1077.18		A2ML1	rs11220477	T	C	-0.1527	0.02424	11	126405507	3.48e-09	0.02585	35373	0.00110302	39.058		rs11009685
GCST90199621	Carnitine levels	rs7705826	G	T	0.199276	0.833702	5	132396764	0.0204928	2.37787e-22	8192	0.0110113	91.1865		rs7712467	T	A	0.3579	0.92945	0.078	4.488e-06	0.0167987	1573.79												A4GALT	rs11607278	A	G	0.0664	0.479	11	59197736	3.03e-16	0.008125	35370	0.00220059	78.0022		rs11012732
GCST90199621	Carnitine levels	rs78428648	A	G	0.179162	0.0377174	8	115036848	0.0400467	7.68304e-06	8192	0.00233006	19.1277		rs78222999	G	A	0.393	0.8569	0.0868	5.964e-06	0.0378778	3626.32												A4GALT	rs1441586	C	T	0.3145	0.45798	11	60088555	0	0.006536	35376	0.0491058	1826.78		rs11057072
GCST90199621	Carnitine levels	rs78562549	T	G	0.394897	0.00740514	2	36068755	0.0881915	7.54445e-06	8192	0.00229247	18.8184																						A4GALT	rs200246863	A	G	0.152	0.03659	11	60438652	3.12e-12	0.021801	35374	0.00162889	57.711		rs11079849
GCST90199621	Carnitine levels	rs79717472	G	A	-0.218081	0.0280471	9	120853883	0.0461728	2.32235e-06	8192	0.00259298	21.2917																						A4GALT	rs34687622	C	T	-0.2076	0.02418	11	60071666	3.45e-14	0.027386	35376	0.00203381	72.0907		rs11099020
GCST90199622	Benzoate levels	rs11070230	G	A	-0.230238	0.971915	15	39725132	0.0500968	4.30982e-06	7306	0.00289392	21.1985																						A4GALT	rs3740702	T	C	0.0731	0.10997	11	45648845	2.19e-08	0.013062	35376	0.00104603	37.041		rs11115160
GCST90199622	Benzoate levels	rs11166865	A	C	-0.0846751	0.700507	8	138955456	0.018635	5.52263e-06	7306	0.00300843	22.0399																						A4GALT	rs41474450	T	C	0.1133	0.08915	11	45659099	2.21e-15	0.01429	35376	0.00208477	73.9007		rs11122450
GCST90199622	Benzoate levels	rs113989462	G	C	0.298062	0.0159655	3	10119238	0.0656385	5.5997e-06	7306	0.00279149	20.4461																						A4GALT	rs4988421	C	T	-0.248	0.01362	22	43124845	1.45e-12	0.035033	35372	0.00165255	58.5475		rs11134679
GCST90199622	Benzoate levels	rs11625375	T	C	-0.204178	0.965631	14	85809056	0.045214	6.30756e-06	7306	0.00276711	20.267																						A4GALT	rs5751348	A	C	-0.3144	0.483	22	42717787	0	0.006497	35374	0.0493665	1836.87		rs11150745
GCST90199622	Benzoate levels	rs11749139	G	T	-0.191343	0.0382593	5	76692142	0.0427947	7.77842e-06	7306	0.00269433	19.7325																						A4GALT	rs576123	T	C	-0.0841	0.26016	9	133268896	3.76e-20	0.009147	35371	0.0027227	96.5622		rs111598585
GCST90199622	Benzoate levels	rs141054369	T	C	-0.413333	0.00796594	2	198163971	0.0922709	7.47975e-06	7306	0.00270019	19.7756																						A4GALT	rs6073952	A	G	0.0833	0.21771	20	45908293	8.51e-18	0.009695	35369	0.00236356	83.79		rs11161044
GCST90199622	Benzoate levels	rs149023824	G	A	0.721556	0.00253668	4	124909398	0.162488	8.96732e-06	7306	0.00263471	19.2948																						A4GALT	rs61880646	A	G	-0.0762	0.24088	11	44872151	1.01e-15	0.009494	35372	0.00212349	75.2678		rs11165643
GCST90199622	Benzoate levels	rs149187032	A	G	-0.341939	0.0116664	2	96874928	0.0762734	7.3576e-06	7306	0.0026963	19.747																						A4GALT	rs72902478	C	T	0.0761	0.13346	11	45909667	2.74e-10	0.012055	35375	0.00133949	47.4453		rs111689389
GCST90199622	Benzoate levels	rs186382517	C	T	1.05299	0.00144389	2	127497198	0.215383	1.01397e-06	7306	0.00319731	23.4281																						A4GALT	rs74279210	G	C	0.1118	0.05685	22	42616962	1.88e-10	0.017549	35374	0.00134037	47.4752		rs11218510
GCST90199622	Benzoate levels	rs2749463	C	G	-0.10725	0.844828	14	49018533	0.022653	2.19626e-06	7306	0.00301583	22.0942																						A4GALT	rs75900096	A	C	-0.1311	0.06376	22	42955679	1.12e-15	0.016361	35374	0.00205197	72.7315		rs1126930
GCST90199622	Benzoate levels	rs533126002	C	T	0.600846	0.00384615	13	103265932	0.132243	5.53254e-06	7306	0.00276636	20.2616																						A4GALT	rs79998044	A	G	0.2868	0.07485	11	60034466	5.28e-78	0.01534	35369	0.0113918	407.536		rs113079574
GCST90199622	Benzoate levels	rs62192967	T	A	-0.163284	0.0543493	2	241587764	0.0362749	6.7542e-06	7306	0.00274058	20.0722																						A4GNT	rs203687	T	C	-0.0488	0.4315	1	196705140	6.44e-10	0.007897	35327	0.00116837	41.321		rs113603865
GCST90199622	Benzoate levels	rs62209511	T	C	-0.194544	0.0387693	21	23369148	0.0425626	4.85941e-06	7306	0.00282086	20.6618																						A4GNT	rs2073044	T	C	0.0534	0.26489	6	32371209	1.89e-09	0.008889	35426	0.00111053	39.3832		rs113624107
GCST90199622	Benzoate levels	rs6468762	A	G	0.319567	0.0144798	8	101217958	0.068531	3.1148e-06	7306	0.00291462	21.3506																						A4GNT	rs2251550	G	A	-0.0651	0.30063	3	138140323	2.27e-14	0.008527	35350	0.0017821	63.106		rs11525873
GCST90199622	Benzoate levels	rs72638543	T	C	0.185887	0.0417238	1	6935462	0.0404404	4.29519e-06	7306	0.00276314	20.2379																						A4GNT	rs4974539	A	G	0.1068	0.44289	3	194341178	9.11e-42	0.007888	35290	0.00562872	199.75		rs11607476
GCST90199622	Benzoate levels	rs73801273	T	C	0.243319	0.0261245	5	167537696	0.0511669	1.98052e-06	7306	0.00301254	22.0701																						AAGAB	rs11251694	C	T	-0.2354	0.20261	10	3072453	4.33e-119	0.010146	35259	0.017905	642.786		rs11608710
GCST90199622	Benzoate levels	rs9863931	T	C	-0.108363	0.132697	3	65029103	0.0240017	6.33735e-06	7306	0.00270286	19.7952																						AAGAB	rs12217524	A	G	0.1845	0.01731	10	98289127	3.15e-09	0.031148	35359	0.00115807	40.9935		rs11610621
GCST90199622	Benzoate levels	rs9943251	A	G	0.0830144	0.315014	1	151944639	0.0176575	2.58422e-06	7306	0.00297405	21.7873																						AAGAB	rs1354034	C	T	0.0499	0.38119	3	56815721	2.15e-09	0.008336	35347	0.00117471	41.5689		rs11630647
GCST90199623	Maltotriose levels	rs112191400	T	C	-0.162748	0.0864496	17	75101706	0.0365529	8.49127e-06	4641	0.00418366	19.4896																						AAGAB	rs147121860	A	G	0.3781	0.00673	10	99571480	9.61e-15	0.048823	35362	0.00191129	67.7125		rs116374395
GCST90199623	Maltotriose levels	rs113410972	A	G	0.141264	0.135389	3	134325888	0.0309121	4.88054e-06	4641	0.00467194	21.7749																						AAGAB	rs1707654	T	C	0.0514	0.25158	3	165758405	3.38e-08	0.009311	35330	0.000994896	35.1827		rs11642090
GCST90199623	Maltotriose levels	rs117257402	T	C	0.523098	0.00954654	7	83782516	0.106839	9.77447e-07	4641	0.00517459	24.1298																						AAGAB	rs2388595	T	C	0.2382	0.3753	10	3095817	8.44e-176	0.008426	35304	0.026605	964.881		rs11656076
GCST90199623	Maltotriose levels	rs1230433	A	G	-0.105534	0.655467	13	46195297	0.021612	1.04432e-06	4641	0.00503033	23.4537																						AAGAB	rs34930529	C	T	-0.0803	0.16001	10	3036015	4.85e-13	0.011107	35250	0.00173333	61.2027		rs1167311
GCST90199623	Maltotriose levels	rs12340914	G	A	0.0942204	0.413842	9	18511076	0.0211623	8.49668e-06	4641	0.00430694	20.0663																						AAGAB	rs35979828	T	C	-0.0804	0.08648	12	54292096	3.81e-08	0.01462	35366	0.00102135	36.1561		rs11691869
GCST90199623	Maltotriose levels	rs1254839	G	A	-0.107757	0.322023	14	61953888	0.0223276	1.39183e-06	4641	0.00507017	23.6404																						AAGAB	rs4980320	C	T	0.0451	0.46986	11	198986	2.77e-08	0.008119	35343	0.00101331	35.8477		rs11699828
GCST90199623	Maltotriose levels	rs1360005	C	T	0.097467	0.510903	10	95311303	0.0207116	2.52725e-06	4641	0.00474765	22.1294																						AAGAB	rs56354899	T	A	0.2936	0.00564	10	99349294	2.89e-08	0.05292	35355	0.000966863	34.2146		rs11709402
GCST90199623	Maltotriose levels	rs141782806	C	T	-0.367335	0.0169583	21	22791486	0.0795794	3.91306e-06	4641	0.00449893	20.9648																						AAGAB	rs603424	A	G	0.0881	0.09572	10	100315722	2.3e-10	0.013897	35355	0.00134365	47.5661		rs117118217
GCST90199623	Maltotriose levels	rs1426466	C	T	-0.114917	0.801944	12	107378790	0.0260009	9.88191e-06	4641	0.00419499	19.5425																						AAGAB	rs61751507	T	C	0.5203	0.04162	10	100069757	9.65e-146	0.020239	35359	0.0215962	780.431		rs11757278
GCST90199623	Maltotriose levels	rs147666382	A	G	-0.2699	0.0362508	2	209703171	0.0550729	9.54593e-07	4641	0.00509	23.7333																						AARS	rs1354034	C	T	0.048	0.38119	3	56815721	9.65e-09	0.008367	35347	0.00108695	38.4602		rs11778219
GCST90199623	Maltotriose levels	rs150000891	T	G	-0.322444	0.0219792	9	1931505	0.0705527	4.87109e-06	4641	0.00446991	20.829																						AARS	rs35979828	T	C	-0.0866	0.08648	12	54292096	3.72e-09	0.014687	35366	0.00118495	41.9542		rs118136827
GCST90199623	Maltotriose levels	rs150215008	T	C	-0.229438	0.044205	8	99994779	0.0505115	5.56468e-06	4641	0.00444833	20.728																						AASDHPPT	rs11211830	T	C	0.0588	0.18282	11	106631214	2.37e-08	0.010533	35359	0.00103306	36.5637		rs1191600
GCST90199623	Maltotriose levels	rs3741902	C	T	-0.113786	0.201663	12	5921136	0.025745	9.88314e-06	4641	0.00416889	19.4204																						AASDHPPT	rs1354034	C	T	0.0755	0.38119	3	56815721	1.97e-19	0.008375	35356	0.0026892	95.3303		rs12072739
GCST90199623	Maltotriose levels	rs3935534	C	G	-0.105364	0.682113	15	61386873	0.0225011	2.83227e-06	4641	0.00481442	22.4421																						AASDHPPT	rs185009887	A	G	-0.1457	0.02519	17	5848332	3.51e-08	0.026425	35374	0.00104255	36.9156		rs12089815
GCST90199623	Maltotriose levels	rs6006574	C	G	0.285259	0.0282214	22	43905879	0.0623725	4.7969e-06	4641	0.00446328	20.798																						AASDHPPT	rs4980320	C	T	0.0471	0.46986	11	198986	8.35e-09	0.008175	35352	0.00110517	39.1111		rs12101393
GCST90199623	Maltotriose levels	rs62317587	C	A	-0.475907	0.0101798	4	58402103	0.103471	4.23694e-06	4641	0.00456425	21.2707																						AASDHPPT	rs77265585	C	G	0.0674	0.14219	9	4764332	6.24e-09	0.0116	35374	0.00110818	39.242		rs12140153
GCST90199623	Maltotriose levels	rs72552153	A	G	-0.451935	0.0123004	11	123627498	0.0933029	1.27418e-06	4641	0.00496279	23.1372																						ABCC6	rs1355538	G	A	-0.0451	0.39847	3	165787389	2.01e-08	0.008038	35338	0.00097507	34.4887		rs12149660
GCST90199623	Maltotriose levels	rs72670481	T	C	-0.287487	0.0444222	1	68255458	0.0506395	1.36972e-08	4641	0.00701669	32.7805																						ABCC6	rs6542680	T	C	-0.0576	0.18362	2	3592552	1.62e-08	0.010198	35332	0.000994689	35.1774		rs12259464
GCST90199623	Maltotriose levels	rs75049736	G	A	-0.274871	0.0334302	5	66323556	0.0590191	3.20362e-06	4641	0.0048827	22.762																						ABHD10	rs13091880	T	C	0.0481	0.38549	3	111927205	3.28e-09	0.008129	35357	0.00109613	38.7962		rs12273545
GCST90199623	Maltotriose levels	rs75183407	T	C	-0.330457	0.0230852	12	129779913	0.0688133	1.56907e-06	4641	0.0049255	22.9625																						ABHD12	rs10922098	T	C	-0.0745	0.40011	1	196695521	4.06e-20	0.00811	35338	0.00266436	94.3995		rs1229984
GCST90199623	Maltotriose levels	rs7525374	G	A	0.0950368	0.525656	1	4693997	0.0212325	7.60482e-06	4641	0.00450411	20.9891																						ABHD14A	rs1354034	C	T	0.0684	0.38119	3	56815721	6.33e-17	0.008183	35356	0.0022072	78.2058		rs12340969
GCST90199623	Maltotriose levels	rs78910814	C	T	-0.253193	0.036	15	82118868	0.055947	6.0231e-06	4641	0.00444952	20.7336																						ABHD14B	rs10922098	T	C	-0.0586	0.40011	1	196695521	1.63e-13	0.007945	35338	0.00164845	58.3459		rs12364470
GCST90199623	Maltotriose levels	rs79441497	G	A	0.282649	0.0274713	2	139973386	0.0627987	6.76728e-06	4641	0.00426881	19.8879																						ABL2	rs10922098	T	C	-0.1067	0.40011	1	196695521	3.02e-40	0.008035	35338	0.00546525	194.181		rs12440603
GCST90199623	Maltotriose levels	rs9855944	A	G	0.0992769	0.360843	3	141700065	0.0216311	4.44236e-06	4641	0.00454624	21.1863																						ABL2	rs13332649	G	A	-0.0546	0.30914	16	85933077	2.52e-10	0.008631	35381	0.00127339	45.1086		rs12462975
GCST90199624	Hippurate levels	rs10106654	C	A	0.0933587	0.15585	8	95891757	0.0209933	8.70498e-06	8260	0.00229333	18.9818																						ABL2	rs1355538	G	A	-0.054	0.39847	3	165787389	1.84e-11	0.008038	35338	0.00139788	49.4647		rs12541408
GCST90199624	Hippurate levels	rs1038161	A	T	-0.0698072	0.396795	12	75651631	0.0156983	8.71615e-06	8260	0.00233271	19.3086																						ABL2	rs453821	T	C	0.0919	0.13894	6	31967534	5.14e-16	0.011334	35441	0.00202079	71.7599		rs1263629
GCST90199624	Hippurate levels	rs10818729	C	T	-0.0744274	0.678724	9	122609637	0.0165535	6.91823e-06	8260	0.00241583	19.9983																						ABL2	rs6542680	T	C	-0.0617	0.18362	2	3592552	2.59e-09	0.01036	35332	0.00114133	40.3694		rs1266874
GCST90199624	Hippurate levels	rs114849156	A	G	0.19722	0.0321241	4	106789058	0.043393	5.49424e-06	8260	0.0024187	20.0221																						ABL2	rs6929057	C	A	0.0532	0.30396	6	32629228	4.01e-10	0.008507	35439	0.00119758	42.4895		rs12681792
GCST90199624	Hippurate levels	rs117019913	A	G	0.204165	0.0285926	14	50863493	0.0459125	8.71489e-06	8260	0.00231552	19.1659																						ABL2	rs9271378	G	A	-0.0471	0.32849	6	32619523	4.21e-08	0.008592	35439	0.000978693	34.7159		rs12692596
GCST90199624	Hippurate levels	rs1271526	T	C	0.0916728	0.824509	10	120838827	0.0200283	4.71341e-06	8260	0.00243199	20.1323																						ABLIM3	rs114464628	A	G	-0.2726	0.0443	5	149154161	8.05e-46	0.019185	35354	0.00629227	223.853		rs12696039
GCST90199624	Hippurate levels	rs12782560	T	C	0.224836	0.0246989	10	31021128	0.049354	5.2242e-06	8260	0.00243544	20.161																						ABO	rs10922098	T	C	-0.0384	0.40011	1	196695521	1.37e-09	0.006337	35338	0.000707854	25.0304		rs12712767
GCST90199624	Hippurate levels	rs138633790	A	G	-0.220573	0.0243022	13	111879060	0.0497508	9.26909e-06	8260	0.00230726	19.0974																						ABO	rs11103533	C	A	-0.1291	0.0489	9	134801901	7.94e-11	0.019856	35337	0.00155031	54.8651		rs1286058
GCST90199624	Hippurate levels	rs1505993	T	C	-0.24093	0.0219714	5	40519286	0.0524855	4.42373e-06	8260	0.00249472	20.6529																						ABO	rs116963840	C	A	-0.2608	0.01405	9	133678456	4.01e-13	0.035947	35370	0.00188441	66.7738		rs12881629
GCST90199624	Hippurate levels	rs16909710	T	C	-0.19262	0.0418998	12	14111937	0.0384132	5.31941e-07	8260	0.0029789	24.6732																						ABO	rs149078687	A	G	0.3031	0.02346	9	132277190	1.03e-26	0.028329	35369	0.0042094	149.503		rs12921986
GCST90199624	Hippurate levels	rs2886306	T	C	0.0716047	0.645165	9	133146393	0.016209	9.98048e-06	8260	0.00234753	19.4315																						ABO	rs2510263	G	A	-0.3859	0.03107	9	133734535	4.2e-53	0.025158	35370	0.0089663	319.989		rs12937411
GCST90199624	Hippurate levels	rs375709482	T	C	-0.255607	0.0190974	6	114434155	0.0555964	4.27499e-06	8260	0.0024478	20.2635																						ABO	rs55673270	T	C	-0.2083	0.03457	9	132500385	6.98e-19	0.02347	35372	0.0028962	102.736		rs1296328
GCST90199624	Hippurate levels	rs3779084	G	A	0.0853795	0.212634	7	50501037	0.0186386	4.63251e-06	8260	0.00244088	20.2061																						ABO	rs75685923	T	C	-0.3848	0.05243	9	133410109	9.11e-92	0.01894	35372	0.0147127	528.157		rs12974458
GCST90199624	Hippurate levels	rs56266656	G	A	0.222284	0.0243576	13	31286351	0.0498262	8.15059e-06	8260	0.0023484	19.4387																						ABO	rs7849542	A	G	0.3896	0.29202	9	133167143	0	0.00538	35364	0.0627627	2368.04		rs13012070
GCST90199624	Hippurate levels	rs62326335	G	C	-0.0890288	0.236388	4	171966715	0.0182274	1.03783e-06	8260	0.00286147	23.6978																						ABO	rs914421	C	T	0.0698	0.38489	9	132157640	2.46e-15	0.008818	35370	0.00230691	81.7794		rs13033310
GCST90199624	Hippurate levels	rs6443435	C	T	0.0729509	0.555966	3	177202726	0.0155727	2.80605e-06	8260	0.00262758	21.7557																						ABO	rs9286383	T	A	-0.2199	0.09337	9	133550072	3.24e-50	0.014757	35363	0.00818687	291.886		rs13097918
GCST90199624	Hippurate levels	rs7073480	C	T	0.121973	0.886196	10	13172160	0.0241952	4.62648e-07	8260	0.00300085	24.8556																						ABO	rs9411367	T	C	0.5957	0.16163	9	133243126	0	0.006609	35365	0.0961707	3762.75		rs13107325
GCST90199624	Hippurate levels	rs72770519	A	G	-0.0980699	0.162015	16	22787037	0.0209321	2.79769e-06	8260	0.00261152	21.6224																						ABO	rs9802393	T	C	0.175	0.19611	9	133539394	3.39e-59	0.010786	35360	0.00965612	344.75		rs13176429
GCST90199624	Hippurate levels	rs72782456	G	A	-0.132885	0.0718974	16	65558706	0.0298174	8.32618e-06	8260	0.00235663	19.507																						ACAA1	rs11152071	C	T	-0.0642	0.24917	18	58420185	8.66e-12	0.009404	35367	0.00154219	54.6237		rs1320251
GCST90199624	Hippurate levels	rs76464474	T	G	0.398426	0.00903651	5	124970733	0.0814489	9.99571e-07	8260	0.00284304	23.5448																						ACAA1	rs112208526	C	T	-0.1539	0.032	3	37376658	2.65e-11	0.02309	35357	0.00146735	51.9543		rs13218383
GCST90199625	Methionine sulfoxide levels	rs1020048	C	A	-0.102991	0.809931	9	84052078	0.0198761	2.19934e-07	8243	0.00326579	27.0015																						ACAA1	rs114653015	T	C	-0.2068	0.0233	3	36659290	1.05e-13	0.027817	35355	0.00194647	68.9478		rs1322842
GCST90199625	Methionine sulfoxide levels	rs1116046	T	A	-0.132929	0.0777355	5	102243065	0.0291497	5.11035e-06	8243	0.00253364	20.9327																						ACAA1	rs1242331	G	A	0.0554	0.34449	1	52927236	1.05e-10	0.008576	35368	0.00138613	49.0901		rs13248187
GCST90199625	Methionine sulfoxide levels	rs112196227	T	A	0.131339	0.0757631	6	96678263	0.0291534	6.63451e-06	8243	0.00241579	19.9567																						ACAA1	rs138983321	C	A	-0.2208	0.01818	3	39629445	2.73e-12	0.031584	35346	0.00174042	61.6206		rs1327259
GCST90199625	Methionine sulfoxide levels	rs112256623	A	G	-0.222873	0.0237401	17	46907811	0.0498876	7.91375e-06	8243	0.00230246	19.0184																						ACAA1	rs2229528	G	A	-0.6028	0.0765	3	38125604	0	0.012914	35357	0.0513422	1913.45		rs13291723
GCST90199625	Methionine sulfoxide levels	rs113966925	T	C	0.214979	0.0264921	7	130155762	0.0483488	8.73154e-06	8243	0.00238384	19.6922																						ACAA1	rs2685096	C	A	-0.0809	0.36921	3	37772103	1.04e-21	0.008451	35357	0.00304849	108.109		rs1346841
GCST90199625	Methionine sulfoxide levels	rs114314137	G	A	-0.37398	0.0085003	3	113140407	0.0844596	9.51482e-06	8243	0.00235751	19.4742																						ACAA1	rs28362641	T	C	-0.0812	0.17188	3	39108083	8.59e-14	0.010883	35356	0.00187698	66.4837		rs1360201
GCST90199625	Methionine sulfoxide levels	rs114588795	G	C	0.384825	0.00783813	2	207577160	0.0865739	8.78741e-06	8243	0.00230331	19.0254																						ACAA1	rs4835265	A	C	0.0745	0.16265	4	145900258	1.37e-11	0.011019	35360	0.00151183	53.5363		rs140159717
GCST90199625	Methionine sulfoxide levels	rs12216870	T	C	-0.256812	0.0196162	8	9495449	0.0555271	3.74623e-06	8243	0.00253671	20.9582																						ACAA1	rs72719670	C	T	-0.0843	0.25683	14	73629344	8.04e-20	0.009251	35351	0.00271281	96.1559		rs1411432
GCST90199625	Methionine sulfoxide levels	rs12323117	C	T	-0.107817	0.11287	13	20995088	0.0242782	8.95865e-06	8243	0.00232793	19.2293																						ACAA1	rs74770429	C	T	-0.1323	0.04468	22	40814137	2.26e-11	0.019782	35371	0.00149421	52.9278		rs1438945
GCST90199625	Methionine sulfoxide levels	rs142260529	T	C	0.289855	0.0147077	11	21700521	0.0644979	6.9889e-06	8243	0.00243501	20.1159																						ACAA1	rs7625290	G	T	-0.1782	0.04447	3	38136799	6.1e-20	0.019491	35357	0.00269871	95.6712		rs1441264
GCST90199625	Methionine sulfoxide levels	rs146859626	C	T	-0.333664	0.0110218	2	185815120	0.0740513	6.61053e-06	8243	0.0024271	20.0504																						ACAD8	rs1707652	T	C	0.0468	0.3102	3	165761011	4.11e-08	0.008531	35330	0.000937317	33.1446		rs1451963
GCST90199625	Methionine sulfoxide levels	rs146902454	C	T	-0.222442	0.0354437	20	51754403	0.0421167	1.2809e-07	8243	0.00338322	27.9758																						ACAD8	rs17580	A	T	0.1881	0.03316	14	94380925	2.79e-17	0.022247	35363	0.0022687	80.4059		rs1458156
GCST90199625	Methionine sulfoxide levels	rs162588	A	G	0.0843917	0.212029	3	322415	0.0189141	8.12626e-06	8243	0.00237977	19.6585																						ACAD8	rs28414666	A	G	0.0519	0.28585	6	32658674	2.03e-09	0.008657	35430	0.00109975	39.0047		rs145981104
GCST90199625	Methionine sulfoxide levels	rs3138108	T	C	0.0870865	0.230257	2	227802190	0.0182194	1.75401e-06	8243	0.00268838	22.2146																						ACADL	rs1042663	A	G	0.0969	0.09002	6	31937353	1.13e-12	0.013622	35441	0.00153833	54.6007		rs146569428
GCST90199625	Methionine sulfoxide levels	rs390784	T	G	0.076227	0.464723	19	43984037	0.0154744	8.39336e-07	8243	0.00289082	23.8923																						ACADL	rs10922098	T	C	-0.0889	0.40011	1	196695521	1.02e-28	0.007996	35338	0.00379389	134.571		rs1471093
GCST90199625	Methionine sulfoxide levels	rs4862595	T	C	0.0750216	0.6944	4	185925809	0.0167234	7.25667e-06	8243	0.00238872	19.7326																						ACADL	rs9902706	T	C	-0.135	0.05353	17	66190870	2.37e-14	0.017696	35370	0.00184672	65.4357		rs147568678
GCST90199625	Methionine sulfoxide levels	rs57419073	A	G	-0.125118	0.0856622	22	48520065	0.0275801	5.71868e-06	8243	0.00245225	20.2587																						ACADM	rs11161468	T	C	0.2255	0.30144	1	75726897	4.36e-151	0.008613	35356	0.0214155	773.692		rs1477290
GCST90199625	Methionine sulfoxide levels	rs66676945	T	C	0.0997286	0.18189	5	158982497	0.0200715	6.74151e-07	8243	0.00295999	24.4657																						ACADS	rs10922098	T	C	-0.2103	0.40011	1	196695521	1.9e-146	0.008161	35338	0.0212305	766.472		rs147730268
GCST90199625	Methionine sulfoxide levels	rs6706818	G	A	0.076177	0.297934	2	56347297	0.0168437	6.10924e-06	8243	0.00242759	20.0545																						ACADS	rs111696008	A	G	-0.196	0.02443	2	216622986	2.06e-13	0.026686	35359	0.00183115	64.8628		rs1503526
GCST90199625	Methionine sulfoxide levels	rs74981086	A	G	-0.207867	0.0321797	9	26798495	0.044132	2.47574e-06	8243	0.0026914	22.2397																						ACADS	rs11720167	G	T	0.1842	0.19032	3	165768357	4.7e-73	0.010189	35339	0.010457	373.424		rs156201
GCST90199625	Methionine sulfoxide levels	rs76954145	T	C	-0.192677	0.0434198	10	101716593	0.0380845	4.2103e-07	8243	0.00308389	25.493																						ACADS	rs1408868	C	T	-0.0655	0.1337	1	196183998	2.72e-08	0.011784	35337	0.00099383	35.1519		rs1582931
GCST90199625	Methionine sulfoxide levels	rs7708674	T	C	-0.13605	0.0742635	5	61263052	0.0295137	4.032e-06	8243	0.00254501	21.027																						ACADS	rs546886	T	A	0.0934	0.11582	3	165666630	1.09e-13	0.012571	35338	0.00178669	63.2473		rs1608113
GCST90199625	Methionine sulfoxide levels	rs78631663	C	T	0.256598	0.0180649	8	5080675	0.0575554	8.26193e-06	8243	0.0023359	19.2953																						ACADS	rs550671	T	C	0.1468	0.14045	6	31976816	3.48e-37	0.011521	35440	0.00520325	185.357		rs1609010
GCST90199625	Methionine sulfoxide levels	rs78762284	A	G	0.1179	0.14571	12	110706960	0.0220764	9.26651e-08	8243	0.00346061	28.6179																						ACADS	rs6457457	T	C	0.1598	0.06527	6	31910331	7.87e-23	0.016246	35441	0.0031159	110.769		rs16965658
GCST90199625	Methionine sulfoxide levels	rs7990044	G	A	0.0695317	0.510057	13	88053943	0.0154663	6.93449e-06	8243	0.00241635	19.9614																						ACADS	rs704	A	G	0.0472	0.49189	17	28367840	4.55e-09	0.008051	35360	0.00111363	39.4195		rs17056301
GCST90199626	Xanthurenate levels	rs10518870	G	A	0.0728152	0.559125	15	56725690	0.0159215	4.79876e-06	7965	0.00261396	20.8695																						ACADS	rs73169103	T	C	0.1281	0.03563	3	167190675	3.48e-09	0.021685	35354	0.00112768	39.9109		rs17132130
GCST90199626	Xanthurenate levels	rs10901595	T	C	-0.0850013	0.205555	10	126332367	0.0190317	7.95847e-06	7965	0.00235979	18.8354																						ACADSB	rs1706435	G	A	0.0594	0.36981	3	165743688	1.67e-13	0.008056	35339	0.00164457	58.21		rs17289010
GCST90199626	Xanthurenate levels	rs115107012	A	G	0.355674	0.00953162	5	108435076	0.0792725	7.23249e-06	7965	0.00238859	19.0659																						ACADSB	rs75865130	T	G	-0.2037	0.01139	5	164120629	8.79e-09	0.03541	35347	0.00093446	33.0594		rs17399739
GCST90199626	Xanthurenate levels	rs117446717	G	A	0.337234	0.0107723	6	86716358	0.0755884	8.14081e-06	7965	0.0024238	19.3476																						ACADSB	rs7894710	A	C	-0.1194	0.09858	10	123083948	5.07e-20	0.013031	35382	0.0025337	89.8699		rs17446299
GCST90199626	Xanthurenate levels	rs13038820	A	G	-0.108314	0.152841	20	38613187	0.0216513	5.65531e-07	7965	0.00303811	24.2662																						ACADSB	rs7913063	T	A	0.1687	0.09324	10	123039167	4.32e-36	0.013449	35382	0.00481232	171.083		rs17544384
GCST90199626	Xanthurenate levels	rs1339135	G	A	-0.102275	0.142632	1	164891445	0.0221736	3.97938e-06	7965	0.00255831	20.4241																						ACADSB	rs79254850	T	C	-0.1828	0.01364	7	131142940	2.47e-08	0.032785	35359	0.00089915	31.8199		rs17668356
GCST90199626	Xanthurenate levels	rs142739097	G	A	-0.281069	0.0170605	3	82428809	0.0600788	2.8921e-06	7965	0.00264956	21.1545																						ACADVL	rs507506	G	A	-0.0482	0.44193	17	7215003	1.16e-09	0.00792	35376	0.00114595	40.5834		rs17724992
GCST90199626	Xanthurenate levels	rs148768795	A	G	-0.343757	0.0102144	6	150393911	0.0773679	8.86512e-06	7965	0.00238939	19.0723																						ACAN	rs10922098	T	C	-0.0661	0.40011	1	196695521	7.01e-16	0.008191	35338	0.00209741	74.27		rs17770336
GCST90199626	Xanthurenate levels	rs150456440	A	G	-0.207866	0.0283656	16	1787443	0.0469472	9.52642e-06	7965	0.00238173	19.011																						ACAN	rs11144945	A	C	-0.0541	0.27054	9	76535950	1.58e-09	0.008963	35350	0.0011552	40.8813		rs1778830
GCST90199626	Xanthurenate levels	rs189750460	C	T	0.201137	0.0313286	5	45640754	0.044222	5.40694e-06	7965	0.00245545	19.6009																						ACAN	rs12153751	T	C	-0.0543	0.3298	5	83697010	2.25e-10	0.00856	35342	0.00130342	46.123		rs1788808
GCST90199626	Xanthurenate levels	rs2762353	G	A	0.108263	0.556451	6	25794203	0.0156013	3.93898e-12	7965	0.00578574	46.3399																						ACAN	rs12441312	C	G	0.0872	0.20578	15	88710195	1.78e-18	0.009942	35353	0.00248546	88.0825		rs1793636
GCST90199626	Xanthurenate levels	rs354710	T	C	0.0973775	0.587063	2	143129515	0.0160404	1.27297e-09	7965	0.00459744	36.7785																						ACAN	rs34949187	A	G	-0.1415	0.16378	15	88843421	1.49e-39	0.010752	35355	0.00548434	194.957		rs1834144
GCST90199626	Xanthurenate levels	rs41294573	T	C	0.148756	0.0615182	10	5983272	0.0320487	3.45762e-06	7965	0.0025551	20.3984																						ACAN	rs9272799	T	G	-0.0497	0.4471	6	32642799	3.85e-10	0.007939	35438	0.00122122	43.3281		rs1861410
GCST90199626	Xanthurenate levels	rs4148325	T	C	0.160369	0.326316	2	233764663	0.0164451	1.81218e-22	7965	0.0113075	91.0712																						ACAP2	rs12289048	T	G	-0.0824	0.24918	11	65159920	1.2e-19	0.009086	35354	0.00254058	90.0435		rs1884897
GCST90199626	Xanthurenate levels	rs4654393	A	G	-0.0716015	0.43716	1	29207925	0.0157954	5.8138e-06	7965	0.0025229	20.1406																						ACAP2	rs62285629	A	T	-0.0584	0.23426	3	195469445	4.03e-10	0.00934	35202	0.00122359	43.1231		rs1919243
GCST90199626	Xanthurenate levels	rs4952404	T	C	0.0900816	0.209216	2	40333490	0.0193387	3.1916e-06	7965	0.00268507	21.4387																						ACAT1	rs112087419	A	G	0.1137	0.1911	11	108127399	1.66e-29	0.01008	35356	0.00399675	141.868		rs1928706
GCST90199626	Xanthurenate levels	rs55953511	A	G	0.260906	0.0251338	2	88277900	0.0506967	2.65512e-07	7965	0.00333581	26.652																						ACAT1	rs6489859	G	A	-0.0457	0.47634	12	112774128	7.48e-09	0.007907	35366	0.00104191	36.8844		rs1934102
GCST90199626	Xanthurenate levels	rs610480	G	A	0.0847289	0.764105	6	139895926	0.0185433	4.89465e-06	7965	0.002588	20.6617																						ACAT1	rs77567657	T	G	0.3556	0.00428	3	124332133	2.9e-09	0.059895	35366	0.00107779	38.1561		rs1967772
GCST90199626	Xanthurenate levels	rs62344716	A	G	-0.150456	0.065916	4	170071702	0.0311209	1.33435e-06	7965	0.00278757	22.2595																						ACAT2	rs151149709	C	T	0.1328	0.03932	6	159906102	1.36e-10	0.020685	35389	0.00133235	47.2108		rs1990662
GCST90199626	Xanthurenate levels	rs74323113	T	G	0.240073	0.0231871	4	110473158	0.0515337	3.18436e-06	7965	0.00261081	20.8443																						ACAT2	rs25683	G	A	-0.2664	0.42996	6	159775311	8.07e-236	0.008124	35389	0.0347882	1275.42		rs2035936
GCST90199626	Xanthurenate levels	rs75152214	A	G	-0.1598	0.0494948	11	64543641	0.0360557	9.33471e-06	7965	0.00240269	19.1787																						ACAT2	rs41272114	T	C	0.1377	0.05867	6	160585045	1.83e-15	0.017315	35389	0.00209438	74.2694		rs2051559
GCST90199626	Xanthurenate levels	rs76961499	T	C	-0.174429	0.0443616	10	123940473	0.0379757	4.36543e-06	7965	0.00257969	20.5952																						ACAT2	rs528413461	T	G	-0.2075	0.01308	6	160647082	1e-08	0.03621	35389	0.00111162	39.3806		rs2075466
GCST90199626	Xanthurenate levels	rs80253618	A	G	0.145764	0.114498	4	169940405	0.0245961	3.09841e-09	7965	0.00430842	34.4564																						ACBD6	rs1354034	C	T	0.0802	0.38119	3	56815721	1.44e-21	0.008408	35344	0.00303443	107.569		rs2102278
GCST90199626	Xanthurenate levels	rs8058114	A	G	0.0980895	0.167555	16	12603772	0.0207577	2.29605e-06	7965	0.00268403	21.4305																						ACBD6	rs1995916	A	C	-0.0875	0.36923	2	119870887	4.47e-25	0.008459	35362	0.00356627	126.555		rs213518
GCST90199627	N-alpha-acetylornithine levels	rs10168931	A	G	0.203073	0.237802	2	73650092	0.02127	1.32992e-21	5606	0.0149492	85.0466																						ACBD6	rs2083385	C	A	-0.0775	0.21811	2	119096401	4.22e-15	0.009875	35357	0.00204859	72.5765		rs2153740
GCST90199627	N-alpha-acetylornithine levels	rs117299913	C	T	0.27471	0.0263158	6	124610707	0.0585098	2.66467e-06	5606	0.00386735	21.7568																						ACBD6	rs4980320	C	T	0.0458	0.46986	11	198986	2.31e-08	0.008197	35340	0.00104501	36.9672		rs215634
GCST90199627	N-alpha-acetylornithine levels	rs117413891	T	C	0.333876	0.016178	16	13482830	0.0723372	3.92063e-06	5606	0.00354848	19.9565																						ACBD6	rs61663600	A	G	-0.354	0.17407	2	119382685	5.66e-239	0.010724	35361	0.0360333	1321.73		rs2172131
GCST90199627	N-alpha-acetylornithine levels	rs117790062	T	C	0.207108	0.0408473	8	113354078	0.0466507	9.01451e-06	5606	0.00336105	18.8988																						ACBD7	rs3917538	A	G	0.0526	0.21967	7	95308581	3.2e-08	0.009512	35343	0.000948529	33.5538		rs2192158
GCST90199627	N-alpha-acetylornithine levels	rs13184558	C	T	0.215007	0.038115	5	26807776	0.0481609	8.03104e-06	5606	0.00338965	19.0602																						ACBD7	rs572515	G	A	-0.0721	0.3973	1	196677131	3.54e-19	0.008056	35332	0.00248955	88.1752		rs2193101
GCST90199627	N-alpha-acetylornithine levels	rs13296886	G	C	-0.158395	0.0835143	9	81723130	0.0335323	2.31636e-06	5606	0.0038406	21.6057																						ACE	rs11079482	T	C	-0.1889	0.03893	17	62743906	4.7e-19	0.021179	35356	0.00267014	94.6527		rs2216931
GCST90199627	N-alpha-acetylornithine levels	rs145450037	C	A	-0.417245	0.0109299	8	6864294	0.0891187	2.84233e-06	5606	0.00376405	21.1734																						ACE	rs111072793	A	C	0.057	0.21456	17	7176274	1.98e-08	0.010154	35358	0.00109507	38.7597		rs2234458
GCST90199627	N-alpha-acetylornithine levels	rs149122905	G	A	0.414825	0.010359	5	102029922	0.0905551	4.62956e-06	5606	0.00352822	19.8421																						ACE	rs111241132	T	C	0.386	0.00691	17	63444583	1.24e-14	0.050051	35357	0.0020449	72.4454		rs2249825
GCST90199627	N-alpha-acetylornithine levels	rs17360657	C	T	0.238255	0.0336427	6	36548250	0.0504986	2.38105e-06	5606	0.00369099	20.7609																						ACE	rs111725844	T	C	0.3298	0.06264	17	63720642	1.07e-85	0.01681	35356	0.0127729	457.416		rs2271189
GCST90199627	N-alpha-acetylornithine levels	rs182387902	T	C	-0.469348	0.0100683	1	7573804	0.0920617	3.42909e-07	5606	0.00439118	24.7167																						ACE	rs116901530	A	G	0.4066	0.01204	17	63589765	1.25e-26	0.038069	35356	0.00393306	139.598		rs2275003
GCST90199627	N-alpha-acetylornithine levels	rs4430142	C	G	-0.395874	0.987774	9	1956595	0.0878042	6.52549e-06	5606	0.00378517	21.2927																						ACE	rs141740390	C	T	-1.0424	0.01723	17	63451476	8.77e-243	0.031326	35357	0.036799	1350.73		rs2289379
GCST90199627	N-alpha-acetylornithine levels	rs4960616	C	T	-0.187249	0.06269	7	154799440	0.037458	5.76543e-07	5606	0.00412051	23.1869																						ACE	rs143501783	C	T	0.2169	0.01116	17	7897001	8.23e-09	0.037632	35361	0.00103834	36.7528		rs2307111
GCST90199627	N-alpha-acetylornithine levels	rs62053878	T	C	-0.307882	0.0191106	17	13932613	0.0672143	4.63646e-06	5606	0.0035538	19.9865																						ACE	rs151259230	T	C	-0.3415	0.00896	17	63352312	5.52e-14	0.045418	35357	0.00207115	73.3773		rs2342892
GCST90199627	N-alpha-acetylornithine levels	rs6507370	C	T	0.0923915	0.373838	18	40588675	0.0189886	1.14088e-06	5606	0.00399636	22.4854																						ACE	rs17614694	C	T	-0.2167	0.0177	17	61941514	2.41e-12	0.030919	35356	0.00163292	57.8247		rs2381404
GCST90199627	N-alpha-acetylornithine levels	rs6846979	G	A	0.101172	0.216337	4	47755798	0.0223797	6.1633e-06	5606	0.00347065	19.5173																						ACE	rs183714208	A	G	-0.3081	0.01812	17	62863605	3.8e-22	0.031841	35356	0.00337777	119.822		rs2398861
GCST90199627	N-alpha-acetylornithine levels	rs758072	T	G	0.171213	0.0731357	2	241144457	0.0359573	1.92102e-06	5606	0.00397419	22.3602																						ACE	rs2429385	A	G	-0.2106	0.04472	17	62699438	2.57e-26	0.019842	35356	0.00378948	134.483		rs2425816
GCST90199627	N-alpha-acetylornithine levels	rs76075534	T	C	-0.205346	0.0424259	14	26212334	0.0457631	7.21786e-06	5606	0.00342615	19.2661																						ACE	rs35166255	A	G	0.2641	0.0367	11	126431861	7.11e-39	0.020251	35359	0.00493167	175.233		rs2433733
GCST90199627	N-alpha-acetylornithine levels	rs77300395	T	C	0.268952	0.0258012	10	19535694	0.0583612	4.05768e-06	5606	0.00363636	20.4525																						ACE	rs41295245	A	G	-0.2466	0.02794	17	63917738	1.99e-23	0.024725	35354	0.00330321	117.162		rs2439823
GCST90199627	N-alpha-acetylornithine levels	rs77556524	G	C	-0.335972	0.016622	5	174783352	0.0714166	2.54621e-06	5606	0.00369012	20.756																						ACE	rs41307428	T	C	0.361	0.01987	9	133471682	3.07e-37	0.028311	35357	0.00507605	180.379		rs2482356
GCST90199627	N-alpha-acetylornithine levels	rs80205778	A	G	0.467453	0.00948461	11	61173072	0.0945412	7.63638e-07	5606	0.00410569	23.1032																						ACE	rs611593	T	G	-0.0745	0.17524	11	126318484	1.25e-12	0.010494	35364	0.00160437	56.8247		rs2512892
GCST90199627	N-alpha-acetylornithine levels	rs8084246	A	G	0.101796	0.281514	18	11772231	0.02024	4.91927e-07	5606	0.00419189	23.5902																						ACE	rs635634	C	T	0.3829	0.12995	9	133279427	2.2e-235	0.011688	35359	0.0331529	1212.38		rs252761
GCST90199627	N-alpha-acetylornithine levels	rs9981625	C	G	-0.0899526	0.372672	21	43355398	0.0201886	8.36509e-06	5606	0.00378337	21.2825																						ACE	rs6504163	T	C	-0.4822	0.42244	17	63468418	0	0.00614	35354	0.113461	4524.42		rs2568958
GCST90199628	3-methylhistidine levels	rs10014780	G	A	-0.0956574	0.159583	4	66474932	0.0209224	4.83094e-06	8289	0.00245442	20.3898																						ACE	rs8103531	T	C	0.0439	0.43807	19	41386069	3.15e-08	0.007934	35360	0.000948822	33.5803		rs2569993
GCST90199628	3-methylhistidine levels	rs10181994	T	A	0.0821837	0.691427	2	126725507	0.0169317	1.21096e-06	8289	0.00288208	23.9528																						ACE2	rs4980320	C	T	0.0463	0.46986	11	198986	9.29e-09	0.008062	35352	0.00106795	37.7924		rs2606228
GCST90199628	3-methylhistidine levels	rs10966648	T	C	-0.0937684	0.745054	9	2512056	0.0178574	1.51321e-07	8289	0.00334025	27.7734																						ACHE	rs1706435	G	A	0.072	0.36981	3	165743688	9.8e-19	0.008147	35339	0.00241627	85.5905		rs2616143
GCST90199628	3-methylhistidine levels	rs114734560	T	C	-0.35764	0.0102702	1	33744394	0.076823	3.23383e-06	8289	0.00260027	21.6046																						ACHE	rs389512	C	G	0.0854	0.14145	6	31979817	4.01e-14	0.011295	35440	0.00177139	62.8859		rs2618039
GCST90199628	3-methylhistidine levels	rs117090299	C	T	-0.295449	0.0137094	7	86214632	0.0654447	6.34695e-06	8289	0.00236058	19.6084																						ACHE	rs572515	G	A	-0.0811	0.3973	1	196677131	7.24e-24	0.008051	35338	0.00314986	111.655		rs2678204
GCST90199628	3-methylhistidine levels	rs117771460	A	G	0.264482	0.0170496	19	39659519	0.0597176	9.47246e-06	8289	0.0023446	19.4753																						ACHE	rs6457457	T	C	0.1022	0.06527	6	31910331	1.43e-10	0.015938	35441	0.00127448	45.2238		rs2725371
GCST90199628	3-methylhistidine levels	rs11872731	A	G	0.135492	0.0719668	18	4592009	0.0304621	8.67197e-06	8289	0.00245218	20.3712																						ACLY	rs1355538	G	A	-0.0691	0.39847	3	165787389	7.09e-18	0.008022	35329	0.00228896	81.0478		rs2781668
GCST90199628	3-methylhistidine levels	rs12138831	T	G	-0.223214	0.0257563	1	78644960	0.0486608	4.4935e-06	8289	0.00250048	20.7734																						ACLY	rs147906938	A	T	0.1299	0.03884	6	31930134	1.15e-10	0.020154	35432	0.00125986	44.6932		rs2791643
GCST90199628	3-methylhistidine levels	rs12553086	G	T	0.14967	0.0669778	9	131750885	0.0307172	1.1018e-06	8289	0.00279977	23.2668																						ACLY	rs6542680	T	C	-0.0585	0.18362	2	3592552	9.51e-09	0.010193	35323	0.00102602	36.2771		rs28350
GCST90199628	3-methylhistidine levels	rs13234372	A	G	-0.0821865	0.309524	7	110247043	0.0166991	8.58358e-07	8289	0.00288718	23.9953																						ACOT13	rs112965562	A	T	-0.2118	0.01735	6	24682169	5.4e-12	0.030719	35380	0.00152961	54.1974		rs28366156
GCST90199628	3-methylhistidine levels	rs138750865	T	C	0.229043	0.0259304	19	40182613	0.0483745	2.19298e-06	8289	0.00265011	22.0198																						ACOT13	rs1354034	C	T	0.0689	0.38119	3	56815721	9.66e-17	0.008292	35356	0.00223958	79.356		rs2837996
GCST90199628	3-methylhistidine levels	rs146846950	A	G	-0.535769	0.00404492	3	113457137	0.120898	9.35434e-06	8289	0.00231278	19.2105																						ACOT13	rs17243374	A	G	0.3022	0.00855	6	24653338	2.45e-12	0.043134	35380	0.0015483	54.8608		rs28404639
GCST90199628	3-methylhistidine levels	rs149807477	T	C	-0.26129	0.0171107	19	32596526	0.0590671	9.70658e-06	8289	0.0022964	19.0741																						ACOT8	rs10399785	C	T	-0.0682	0.49741	1	94412245	3.71e-18	0.007851	35353	0.00232556	82.4024		rs28489620
GCST90199628	3-methylhistidine levels	rs17670800	A	G	0.0880673	0.205669	8	69901423	0.0190393	3.73616e-06	8289	0.00253413	21.0537																						ACOT8	rs10771511	C	T	-0.0501	0.44238	12	29284284	2.88e-10	0.007946	35365	0.00123834	43.8456		rs2861685
GCST90199628	3-methylhistidine levels	rs185076690	T	C	0.211694	0.0259039	2	142733050	0.0478147	9.53817e-06	8289	0.00226159	18.7843																						ACOT8	rs10922098	T	C	-0.0504	0.40011	1	196695521	3.8e-10	0.008049	35338	0.00121939	43.1409		rs28670671
GCST90199628	3-methylhistidine levels	rs1857803	C	T	-0.0823134	0.265217	5	102634283	0.017447	2.38263e-06	8289	0.00264078	21.9421																						ACOT8	rs11704359	A	G	-0.0822	0.13862	22	22325537	7.48e-13	0.011464	35353	0.00161359	57.1344		rs2870111
GCST90199628	3-methylhistidine levels	rs2518573	G	T	0.0801615	0.738791	6	53134058	0.017558	4.98237e-06	8289	0.00248011	20.6038																						ACOT8	rs12897483	T	G	-0.0509	0.25403	14	106048187	4.96e-08	0.009335	34966	0.000981911	34.3653		rs2875762
GCST90199628	3-methylhistidine levels	rs2797978	C	T	0.120013	0.0929542	1	101465337	0.0263768	5.36565e-06	8289	0.00242876	20.1761																						ACOT8	rs704	A	G	0.0508	0.49189	17	28367840	1.32e-10	0.007907	35360	0.00128998	45.67		rs2899644
GCST90199628	3-methylhistidine levels	rs4142196	A	C	-0.0772398	0.739059	13	76692299	0.0173893	8.92094e-06	8289	0.00230109	19.1131																						ACOT8	rs7161336	T	C	0.112	0.25928	14	106540204	9.35e-34	0.009249	34966	0.00481825	169.281		rs2920503
GCST90199628	3-methylhistidine levels	rs72879030	C	G	-0.116576	0.106939	2	47207061	0.0252142	3.77474e-06	8289	0.00259577	21.5671																						ACOT8	rs74770429	C	T	-0.1739	0.04468	22	40814137	1.32e-19	0.019197	35371	0.00258161	91.5454		rs2941452
GCST90199628	3-methylhistidine levels	rs72997812	A	G	0.0913382	0.174747	11	112790715	0.0202172	6.24738e-06	8289	0.0024062	19.9883																						ACP1	rs1046207	G	C	-0.434	0.03547	2	218476	1.62e-89	0.021634	35314	0.012888	461.044		rs2962334
GCST90199628	3-methylhistidine levels	rs73035811	A	G	0.121144	0.0916234	3	15056914	0.0268809	6.58475e-06	8289	0.0024429	20.2939																						ACP1	rs113106463	A	G	-0.4275	0.28409	2	11320	0	0.005857	35322	0.074339	2836.52		rs317656
GCST90199628	3-methylhistidine levels	rs7516441	A	G	0.109101	0.117381	1	59674575	0.0246539	9.63078e-06	8289	0.00246637	20.4894																						ACP1	rs2685218	G	A	-0.0861	0.39665	2	491149	2.76e-25	0.008287	35303	0.00354824	125.702		rs3212038
GCST90199628	3-methylhistidine levels	rs75256283	A	T	0.156459	0.0592049	4	113333758	0.0328215	1.87007e-06	8289	0.00272699	22.6604																						ACP1	rs34464813	A	G	0.0766	0.16789	2	2765174	1.03e-12	0.010748	35310	0.00163943	57.9801		rs3213943
GCST90199628	3-methylhistidine levels	rs752834	A	G	0.0925549	0.194184	2	111041081	0.0194528	1.95589e-06	8289	0.00268088	22.2762																						ACP1	rs4854353	C	G	-0.4112	0.28344	2	76379	0	0.005847	35320	0.0686831	2604.64		rs32421
GCST90199628	3-methylhistidine levels	rs75782963	A	G	0.209933	0.0271103	9	77448309	0.0472735	8.96138e-06	8289	0.00232482	19.3107																						ACP1	rs4854368	C	A	0.2128	0.27177	2	746493	6.51e-122	0.009063	35303	0.0179243	644.296		rs329118
GCST90199628	3-methylhistidine levels	rs7746774	G	A	-0.10469	0.144171	6	139030342	0.021704	1.41037e-06	8289	0.00270461	22.4739																						ACP1	rs62119005	T	C	-0.054	0.40819	2	3212137	4.78e-11	0.00821	35326	0.00140884	49.8361		rs329651
GCST90199628	3-methylhistidine levels	rs9910668	C	A	0.0739981	0.675224	17	80083264	0.0163504	6.01742e-06	8289	0.00240161	19.9501																						ACP1	rs72767329	G	A	0.1095	0.11046	2	2003726	1.95e-17	0.012887	35304	0.00235629	83.3782		rs34045288
GCST90199629	Glycerophosphorylcholine (GPC) levels	rs10816075	T	C	0.0973711	0.164771	9	9247320	0.0205632	2.18817e-06	8212	0.00260962	21.481																						ACP1	rs75257291	T	C	-0.3219	0.01074	2	384551	1.58e-15	0.040387	35300	0.00220184	77.8922		rs34153025
GCST90199629	Glycerophosphorylcholine (GPC) levels	rs112211203	T	G	0.234246	0.0220984	5	56528571	0.0515822	5.59308e-06	8212	0.00237154	19.5166																						ACP1	rs9678693	G	A	0.1716	0.28005	2	1629732	1.8e-80	0.009033	35304	0.0118741	424.218		rs34234296
GCST90199629	Glycerophosphorylcholine (GPC) levels	rs112779076	C	T	0.15285	0.0536218	2	166358699	0.0344046	8.88357e-06	8212	0.00237119	19.5138																						ACP2	rs2073333	T	C	-0.3956	0.20754	14	94378225	0	0.008683	35371	0.051478	1919.54		rs34481751
GCST90199629	Glycerophosphorylcholine (GPC) levels	rs116900994	T	C	0.163415	0.0468293	12	78358881	0.036324	6.83363e-06	8212	0.00238398	19.6192																						ACP2	rs2097580	C	T	-0.1235	0.4088	14	106687444	5.9e-51	0.008225	34966	0.00737241	259.683		rs34517439
GCST90199629	Glycerophosphorylcholine (GPC) levels	rs117568432	T	G	0.114159	0.0959356	15	65891098	0.0257192	9.05148e-06	8212	0.00226063	18.6018																						ACP2	rs61976073	A	G	0.0863	0.09485	14	94584633	1.99e-10	0.013564	35372	0.00127882	45.2898		rs34696181
GCST90199629	Glycerophosphorylcholine (GPC) levels	rs117605274	G	A	0.325951	0.0127869	7	74687404	0.0691481	2.43119e-06	8212	0.00268232	22.0811																						ACP2	rs76959850	T	C	-0.1324	0.07014	14	94460503	1.07e-17	0.015456	35372	0.0022866	81.0622		rs34811474
GCST90199629	Glycerophosphorylcholine (GPC) levels	rs11773889	T	C	-0.0874834	0.221719	7	36298980	0.0185441	2.38644e-06	8212	0.00264132	21.7426																						ACP5	rs10403399	G	C	0.2349	0.28099	19	11595843	5.47e-140	0.009326	35383	0.0222957	806.834		rs349071
GCST90199629	Glycerophosphorylcholine (GPC) levels	rs117793976	C	G	-0.352368	0.0095729	6	75108106	0.0785058	7.17504e-06	8212	0.00235445	19.3756																						ACP5	rs12459949	G	A	0.0653	0.16343	19	10004515	1.21e-08	0.011459	35371	0.00116598	41.2876		rs35154326
GCST90199629	Glycerophosphorylcholine (GPC) levels	rs11783515	G	A	-0.0742076	0.676129	8	58407830	0.0165155	7.01584e-06	8212	0.00241173	19.8482																						ACP5	rs139196635	A	G	0.2797	0.02061	12	101863758	9.62e-21	0.029946	35364	0.00315827	112.036		rs35364449
GCST90199629	Glycerophosphorylcholine (GPC) levels	rs12800817	A	G	0.192118	0.0394753	11	94286856	0.0392089	9.59083e-07	8212	0.00279898	23.0441																						ACP5	rs16873346	C	G	-0.0599	0.19711	8	105537253	1.62e-08	0.010604	35365	0.00113566	40.206		rs355777
GCST90199629	Glycerophosphorylcholine (GPC) levels	rs141866706	C	T	-0.348062	0.0108575	14	73791661	0.0740522	2.59877e-06	8212	0.00260215	21.4194																						ACP5	rs2073333	T	C	0.0669	0.20754	14	94378225	1.09e-10	0.010366	35371	0.00147218	52.1464		rs35697587
GCST90199629	Glycerophosphorylcholine (GPC) levels	rs143156137	T	C	0.270431	0.0166342	3	182722675	0.059272	5.05379e-06	8212	0.00239254	19.6899																						ACP5	rs3780495	C	A	-0.0673	0.29174	9	33125944	2.39e-13	0.009188	35349	0.00187175	66.285		rs35697691
GCST90199629	Glycerophosphorylcholine (GPC) levels	rs149395329	C	T	0.186141	0.035363	12	44518480	0.0419148	8.95637e-06	8212	0.00236389	19.4535																						ACP5	rs4919420	G	A	0.0552	0.37537	10	100046495	1.81e-10	0.008656	35368	0.00142886	50.6055		rs35809007
GCST90199629	Glycerophosphorylcholine (GPC) levels	rs16973477	G	A	0.0952092	0.151329	16	71853478	0.0213323	8.07672e-06	8212	0.00232836	19.1604																						ACP5	rs5851	G	A	-0.0843	0.45555	19	11721468	1.92e-23	0.008449	35382	0.00352516	125.161		rs35957544
GCST90199629	Glycerophosphorylcholine (GPC) levels	rs192566258	A	T	-0.339794	0.0104651	4	54022678	0.0755404	6.85374e-06	8212	0.00239131	19.6797																						ACP5	rs76513382	G	A	-0.1494	0.03065	19	12879688	2.55e-09	0.025074	35381	0.0013263	46.9855		rs36007635
GCST90199629	Glycerophosphorylcholine (GPC) levels	rs2015026	C	T	-0.0725261	0.372436	10	95999826	0.0160143	5.93109e-06	8212	0.00245883	20.2367																						ACP5	rs77095127	A	G	0.0986	0.07404	16	79524968	9.56e-10	0.01612	35363	0.00133304	47.2005		rs36061954
GCST90199629	Glycerophosphorylcholine (GPC) levels	rs28631199	A	G	0.0807118	0.24412	1	954724	0.0179643	7.02641e-06	8212	0.00240414	19.7856																						ACP5	rs7910087	C	T	0.0532	0.39936	10	75449387	5.75e-10	0.008585	35361	0.00135779	48.0753		rs3764625
GCST90199629	Glycerophosphorylcholine (GPC) levels	rs3738976	T	C	-0.0972846	0.151338	2	44931099	0.0213799	5.35738e-06	8212	0.00243109	20.0079																						ACP5	rs80253746	G	A	0.0522	0.35245	14	65633974	2.83e-09	0.008786	35361	0.00124378	44.0334		rs3766823
GCST90199629	Glycerophosphorylcholine (GPC) levels	rs4715365	T	C	0.16235	0.0518449	6	52926962	0.0350163	3.5449e-06	8212	0.00259131	21.33																						ACP6	rs12124243	C	T	-0.0958	0.24718	1	118056327	4.49e-22	0.009918	35366	0.00341559	121.203		rs3784710
GCST90199629	Glycerophosphorylcholine (GPC) levels	rs4980965	C	T	0.0708155	0.448602	12	724252	0.0158191	7.58431e-06	8212	0.00248092	20.419																						ACP6	rs1338690	T	C	0.0875	0.24577	1	157270199	1.27e-18	0.009933	35366	0.00283843	100.664		rs3803286
GCST90199629	Glycerophosphorylcholine (GPC) levels	rs557700	C	T	0.0756793	0.705143	15	47790829	0.016833	6.92818e-06	8212	0.00238162	19.5998																						ACP6	rs139828171	T	C	-0.5067	0.0094	1	147025958	1.16e-27	0.046489	35347	0.00478143	169.812		rs3807566
GCST90199629	Glycerophosphorylcholine (GPC) levels	rs665474	T	A	0.0744593	0.281624	11	29415783	0.0168561	9.99158e-06	8212	0.00224331	18.459																						ACP6	rs142052323	C	T	0.1925	0.02183	1	147125855	3.02e-11	0.028967	35358	0.00158256	56.0416		rs3814883
GCST90199629	Glycerophosphorylcholine (GPC) levels	rs6981994	C	T	0.271135	0.0174872	8	134660962	0.0585165	3.59568e-06	8212	0.00252615	20.7922																						ACP6	rs144778858	G	C	0.1391	0.03155	1	145861532	1.08e-08	0.024327	35361	0.00118239	41.8576		rs3851998
GCST90199629	Glycerophosphorylcholine (GPC) levels	rs71468473	T	C	0.102458	0.166274	12	131213698	0.0206861	7.30718e-07	8212	0.00291051	23.9651																						ACP6	rs146937230	A	G	-0.1579	0.03395	1	117209640	4.68e-11	0.023994	35362	0.00163544	57.9238		rs3866805
GCST90199629	Glycerophosphorylcholine (GPC) levels	rs72803677	T	G	-0.301878	0.0142254	16	53774515	0.0649424	3.34525e-06	8212	0.00255585	21.0373																						ACP6	rs148127209	A	G	0.3069	0.02921	1	147640785	1.01e-32	0.025761	35358	0.00534171	189.876		rs3897102
GCST90199629	Glycerophosphorylcholine (GPC) levels	rs74420163	T	C	0.18549	0.0368812	4	19053740	0.0409257	5.8326e-06	8212	0.00244431	20.1169																						ACP6	rs150149027	C	T	0.299	0.00815	1	145907175	1.94e-10	0.046965	35361	0.00144536	51.1805		rs3901286
GCST90199629	Glycerophosphorylcholine (GPC) levels	rs74814187	T	C	0.158928	0.0546213	1	177105662	0.0336247	2.28402e-06	8212	0.00260855	21.4722																						ACP6	rs16834214	C	T	-0.2415	0.01364	1	152576430	7.61e-11	0.037107	35364	0.00156933	55.5818		rs3902951
GCST90199629	Glycerophosphorylcholine (GPC) levels	rs75158623	A	T	0.144058	0.0607305	3	2655900	0.0320058	6.76327e-06	8212	0.00236756	19.4838																						ACP6	rs1690773	T	C	0.0614	0.41988	1	158193265	1.21e-12	0.008643	35363	0.00183658	65.0628		rs3935190
GCST90199629	Glycerophosphorylcholine (GPC) levels	rs75275697	A	G	0.269422	0.0162096	14	39774970	0.060459	8.3392e-06	8212	0.00231511	19.0511																						ACP6	rs200583985	T	A	0.2632	0.01679	1	146126258	1.81e-14	0.034346	35344	0.00228717	81.0185		rs394608
GCST90199629	Glycerophosphorylcholine (GPC) levels	rs77692382	T	C	0.124343	0.249324	1	39941043	0.0177226	2.28252e-12	8212	0.00578748	47.7918																						ACP6	rs34769937	A	G	-0.0743	0.28465	1	157400641	4.3e-15	0.00947	35374	0.00224821	79.703		rs40071
GCST90199629	Glycerophosphorylcholine (GPC) levels	rs8064391	G	A	-0.291489	0.984318	17	81411346	0.0626721	3.303e-06	8212	0.00262308	21.5921																						ACP6	rs60322015	T	A	0.3335	0.02389	1	147691507	1.42e-32	0.028061	35358	0.00518724	184.356		rs4017425
GCST90199629	Glycerophosphorylcholine (GPC) levels	rs9487777	C	G	-0.273645	0.0187874	6	111985317	0.0563802	1.21261e-06	8212	0.0027608	22.7289																						ACP6	rs61751618	A	G	-1.4356	0.02496	1	147624311	0	0.017556	35359	0.100315	3942.29		rs4055791
GCST90199629	Glycerophosphorylcholine (GPC) levels	rs9510701	T	C	0.173788	0.040562	13	23324554	0.0386321	6.84247e-06	8212	0.00235075	19.3451																						ACP6	rs66500471	T	C	0.0682	0.23427	1	116152535	1.48e-11	0.010104	35362	0.00166875	59.1056		rs406388
GCST90199630	Phenylacetate levels	rs1057157	C	T	0.0763559	0.356179	22	42383012	0.0171254	8.24826e-06	7059	0.00267392	18.9205																						ACP6	rs74125744	G	T	-0.6251	0.06474	1	147668399	2.09e-298	0.016931	35358	0.0473188	1756.1		rs41279738
GCST90199630	Phenylacetate levels	rs112192402	A	G	0.227703	0.0311454	12	68449464	0.0474027	1.55855e-06	7059	0.0031291	22.1514																						ACP6	rs75975267	A	G	-0.6204	0.01847	1	147685492	7.05e-92	0.030517	35358	0.0139555	500.392		rs41315816
GCST90199630	Phenylacetate levels	rs117291585	T	C	0.241913	0.0241775	20	60269481	0.052514	4.09221e-06	7059	0.00276141	19.5412																						ACP6	rs76541373	G	T	0.3181	0.03982	1	147565665	2.51e-47	0.022014	35358	0.00773769	275.707		rs4148155
GCST90199630	Phenylacetate levels	rs145721291	T	C	0.453464	0.00662204	4	149241086	0.100866	6.93429e-06	7059	0.00270534	19.1434																						ACP6	rs77944781	A	T	0.2333	0.02346	1	147563473	3.06e-16	0.028552	35358	0.00249389	88.3945		rs4261944
GCST90199630	Phenylacetate levels	rs148515684	A	G	0.329495	0.0138573	11	32806391	0.0697969	2.34952e-06	7059	0.00296719	21.0018																						ACP6	rs78395856	A	C	0.135	0.03824	1	118952473	1.35e-09	0.022274	35367	0.00134055	47.4721		rs4284600
GCST90199630	Phenylacetate levels	rs150248294	A	G	-0.377677	0.0102142	12	56853738	0.080216	2.49851e-06	7059	0.00288414	20.4123																						ACP6	rs79565532	C	G	-1.169	0.02883	1	147540001	0	0.017129	35357	0.0765242	2929.71		rs429343
GCST90199630	Phenylacetate levels	rs1604572	G	C	-0.0886552	0.317746	3	131672868	0.0174741	3.90507e-07	7059	0.00340773	24.1305																						ACP6	rs838522	C	G	-0.2598	0.09264	1	119340989	2.33e-68	0.014869	35359	0.0113471	405.806		rs429358
GCST90199630	Phenylacetate levels	rs16943430	A	G	-0.199229	0.034759	18	27277604	0.0444659	7.44695e-06	7059	0.00266341	18.8459																						ACPL2	rs10922098	T	C	-0.1619	0.40011	1	196695521	1.52e-89	0.008069	35338	0.0125827	450.289		rs4307239
GCST90199630	Phenylacetate levels	rs180982609	C	T	-0.500304	0.0051231	6	90966386	0.112894	9.35214e-06	7059	0.00255153	18.0522																						ACPL2	rs12478841	G	A	0.0555	0.21569	2	27588855	6.19e-09	0.00955	35373	0.00104216	36.9006		rs4419475
GCST90199630	Phenylacetate levels	rs188124348	C	T	0.358611	0.0125871	16	80540228	0.0731176	9.36257e-07	7059	0.0031967	22.6314																						ACPL2	rs1706435	G	A	0.0612	0.36981	3	165743688	8.33e-14	0.008198	35339	0.00174575	61.7976		rs4456769
GCST90199630	Phenylacetate levels	rs189587	A	G	0.0806004	0.432367	4	77578931	0.0164433	9.50008e-07	7059	0.00318878	22.5752																						ACPL2	rs550671	T	C	0.1077	0.14045	6	31976816	3.1e-21	0.011386	35440	0.00280062	99.5271		rs4477562
GCST90199630	Phenylacetate levels	rs2632709	C	A	0.104046	0.148365	4	42371565	0.0228286	5.17192e-06	7059	0.00273568	19.3587																						ACPL2	rs6457457	T	C	0.1259	0.06527	6	31910331	4.13e-15	0.016036	35441	0.00193411	68.6758		rs4482463
GCST90199630	Phenylacetate levels	rs3809205	C	T	0.182025	0.0434628	12	22044817	0.0399238	5.13238e-06	7059	0.00275494	19.4953																						ACPL2	rs704	A	G	0.0916	0.49189	17	28367840	8.2e-31	0.007937	35360	0.00419418	148.922		rs45486197
GCST90199630	Phenylacetate levels	rs3856733	G	C	-0.0881978	0.300579	3	42106201	0.0180229	9.89884e-07	7059	0.00327072	23.1572																						ACPP	rs10922098	T	C	-0.0707	0.40011	1	196695521	9.44e-19	0.007996	35338	0.0023995	84.9925		rs4562625
GCST90199630	Phenylacetate levels	rs6566598	C	T	-0.206029	0.966004	18	72270169	0.0456208	6.2986e-06	7059	0.002788	19.73																						ACRV1	rs10922098	T	C	-0.0898	0.40011	1	196695521	7.57e-29	0.008057	35326	0.00387109	137.274		rs4605363
GCST90199630	Phenylacetate levels	rs7196912	T	C	0.225688	0.0315558	16	20589290	0.0462149	1.04254e-06	7059	0.00311315	22.0381																						ACRV1	rs1355538	G	A	-0.0506	0.39847	3	165787389	3.33e-10	0.008054	35326	0.00122739	43.4097		rs4625888
GCST90199630	Phenylacetate levels	rs72825080	C	T	-0.15323	0.0592908	2	101434829	0.0342299	7.58803e-06	7059	0.00261915	18.5319																						ACRV1	rs550671	T	C	0.0705	0.14045	6	31976816	5e-10	0.011336	35428	0.00120005	42.5642		rs4648450
GCST90199630	Phenylacetate levels	rs73057725	A	G	0.222167	0.0350404	7	5394476	0.0444899	5.92485e-07	7059	0.00333785	23.6341																						ACTN1	rs190563142	G	A	0.2979	0.00473	5	120055383	4.71e-08	0.05454	35362	0.000835551	29.5698		rs4658403
GCST90199630	Phenylacetate levels	rs7526830	C	T	0.11933	0.113773	1	168675145	0.0256291	3.22345e-06	7059	0.00287153	20.3227																						ACTN2	rs10833719	C	T	0.1038	0.41016	11	22205338	1.42e-35	0.008338	35360	0.00521329	185.298		rs4672338
GCST90199630	Phenylacetate levels	rs76151544	G	A	-0.249151	0.0227109	7	15762235	0.0549946	5.88542e-06	7059	0.00275558	19.4998																						ACTN2	rs12463674	G	A	0.0662	0.28112	2	178567458	3.96e-13	0.009122	35361	0.00177131	62.7428		rs4722398
GCST90199630	Phenylacetate levels	rs76318294	G	T	-0.131138	0.084973	1	230418611	0.029682	9.95725e-06	7059	0.00267425	18.9228																						ACTN2	rs138536547	T	C	-0.0961	0.05783	19	38487596	4.14e-08	0.017522	35375	0.00100637	35.6343		rs4764949
GCST90199630	Phenylacetate levels	rs76379382	T	C	-0.160195	0.054898	15	64997213	0.0358753	7.99391e-06	7059	0.00266295	18.8426																						ACTN2	rs17617337	T	C	0.0714	0.2412	10	119667372	8.06e-14	0.009559	35378	0.00186608	66.138		rs4790292
GCST90199630	Phenylacetate levels	rs76447789	G	A	-0.443571	0.00680658	3	25420254	0.0992982	7.93008e-06	7059	0.00266023	18.8233																						ACTN2	rs1799938	A	G	0.0982	0.1061	17	67056188	2.58e-13	0.013425	35367	0.00182918	64.8076		rs4820410
GCST90199630	Phenylacetate levels	rs78580580	C	A	-0.294915	0.017728	12	104450374	0.0614523	1.59391e-06	7059	0.00302911	21.4414																						ACTN2	rs2289292	T	C	-0.0498	0.38236	16	30086309	3.59e-09	0.008438	35372	0.00117138	41.4802		rs4832298
GCST90199630	Phenylacetate levels	rs8001043	C	T	-0.0811984	0.693867	13	34753839	0.0177149	4.57013e-06	7059	0.00280099	19.8221																						ACTN2	rs2800280	G	A	0.0472	0.38146	9	100570530	2.21e-08	0.008436	35343	0.00105131	37.1934		rs4858940
GCST90199631	3-methyl-2-oxovalerate levels	rs116943713	G	A	0.209966	0.0274457	14	28618182	0.0460722	5.18093e-06	8257	0.00235351	19.4741																						ACTN2	rs523206	C	T	0.0482	0.31746	6	117305139	4.27e-08	0.008797	35351	0.0010068	35.6251		rs4876611
GCST90199631	3-methyl-2-oxovalerate levels	rs12716450	T	C	0.295968	0.0128564	5	93478693	0.065473	6.17051e-06	8257	0.00222341	18.3951																						ACTN2	rs61752479	A	G	0.069	0.12457	1	114688633	3.89e-08	0.012555	35363	0.0010384	36.7569		rs4929923
GCST90199631	3-methyl-2-oxovalerate levels	rs142174598	C	G	-0.420915	0.00644455	17	34165541	0.0935419	6.80344e-06	8257	0.00226884	18.7718																						ACTN2	rs7211380	G	A	0.0986	0.06768	17	66210650	2.5e-09	0.01654	35370	0.0012269	43.4463		rs5011579
GCST90199631	3-methyl-2-oxovalerate levels	rs142461926	G	A	-0.220081	0.026332	14	25575454	0.0468793	2.67075e-06	8257	0.00248365	20.5536																						ACTN2	rs9318187	G	T	0.0764	0.48793	13	73536275	1.54e-20	0.008224	35358	0.00291678	103.427		rs512121
GCST90199631	3-methyl-2-oxovalerate levels	rs145992024	T	C	-0.347476	0.0102986	12	24284993	0.0734813	2.2589e-06	8257	0.00246129	20.368																						ACVR1B	rs10922098	T	C	-0.0904	0.40011	1	196695521	3.82e-29	0.008067	35338	0.003923	139.169		rs529200
GCST90199631	3-methyl-2-oxovalerate levels	rs183718435	A	C	-0.411296	0.0067402	9	14739182	0.091854	7.54471e-06	8257	0.00226503	18.7403																						ACVR1B	rs1355538	G	A	-0.048	0.39847	3	165787389	2.57e-09	0.008057	35338	0.0011045	39.0717		rs539515
GCST90199631	3-methyl-2-oxovalerate levels	rs34372879	C	T	-0.0947061	0.148723	6	41524417	0.0213272	8.96987e-06	8257	0.00227109	18.7905																						ACVR1B	rs62269916	A	G	0.1227	0.03471	3	74348841	1.53e-08	0.021685	35343	0.00100886	35.6902		rs55707359
GCST90199631	3-methyl-2-oxovalerate levels	rs56107485	C	A	-0.154962	0.0606153	6	156517427	0.0310005	5.77179e-07	8257	0.00273468	22.6367																						ACVR2A	rs1047286	A	G	-0.0517	0.24066	19	6713251	3.06e-08	0.009335	35372	0.000976903	34.5868		rs55714539
GCST90199631	3-methyl-2-oxovalerate levels	rs58693102	A	G	-0.187799	0.0331267	21	40394897	0.0414491	5.87507e-06	8257	0.00225925	18.6923																						ACVR2A	rs10922098	T	C	-0.2092	0.40011	1	196695521	1.17e-146	0.008112	35338	0.021009	758.303		rs55726687
GCST90199631	3-methyl-2-oxovalerate levels	rs58729469	T	C	0.101193	0.159259	11	36050283	0.0201862	5.35894e-07	8257	0.00274219	22.699																						ACVR2A	rs111696008	A	G	-0.1575	0.02443	2	216622986	2.92e-09	0.026533	35359	0.00118242	41.8564		rs55769038
GCST90199631	3-methyl-2-oxovalerate levels	rs6055350	C	G	-0.215685	0.962906	20	858872	0.0396894	5.50013e-08	8257	0.00332321	27.5245																						ACVR2A	rs11720167	G	T	0.1191	0.19032	3	165768357	7.95e-32	0.010145	35339	0.00437171	155.161		rs557951
GCST90199631	3-methyl-2-oxovalerate levels	rs62524533	A	G	-0.110404	0.101178	8	134040089	0.0244676	6.41459e-06	8257	0.00221697	18.3417																						ACVR2A	rs1451915	A	C	0.0635	0.13641	1	196058002	4.24e-08	0.011586	35335	0.000950017	33.5989		rs558887
GCST90199631	3-methyl-2-oxovalerate levels	rs6754181	C	T	0.0910083	0.840543	2	29743514	0.0204779	8.82143e-06	8257	0.00222022	18.3687																						ACVR2A	rs444921	T	C	0.1537	0.13897	6	31964400	8.59e-41	0.011493	35441	0.0056535	201.493		rs559231
GCST90199631	3-methyl-2-oxovalerate levels	rs7660693	C	T	0.0791272	0.497027	4	88307231	0.0148481	9.86958e-08	8257	0.00313045	25.923																						ACVR2A	rs6457457	T	C	0.1461	0.06527	6	31910331	1.5e-19	0.016152	35441	0.00260454	92.5432		rs56038322
GCST90199631	3-methyl-2-oxovalerate levels	rs77291466	C	T	-0.12259	0.0806922	5	60325998	0.0272328	6.74582e-06	8257	0.00222963	18.4467																						ACVR2B	rs10922098	T	C	-0.1096	0.40011	1	196695521	1.05e-41	0.008101	35338	0.00576637	204.942		rs56133507
GCST90199631	3-methyl-2-oxovalerate levels	rs77876488	T	C	-0.177185	0.0472576	18	10810833	0.0350913	4.43549e-07	8257	0.00282703	23.4033																						ACVR2B	rs6542680	T	C	-0.0586	0.18362	2	3592552	1.2e-08	0.010281	35332	0.00102953	36.4107		rs56143236
GCST90199632	Tartarate levels	rs10004542	G	A	0.0814848	0.340258	4	4718728	0.0176888	4.09376e-06	7099	0.00298103	21.2196																						ACVRL1	rs117811671	G	A	0.1201	0.03873	12	51489302	7.02e-09	0.020741	35372	0.00107401	38.0286		rs56161855
GCST90199632	Tartarate levels	rs10247649	G	A	-0.0826258	0.344838	7	95586935	0.0178465	3.65988e-06	7099	0.00308479	21.9605																						ACVRL1	rs2277382	T	C	0.3163	0.09029	12	51912437	4.58e-115	0.013873	35375	0.016435	591.071		rs56203622
GCST90199632	Tartarate levels	rs10945808	T	C	-0.130904	0.0976838	6	162299162	0.0285309	4.47212e-06	7099	0.00302077	21.5033																						ACVRL1	rs3741737	T	G	-0.0769	0.14349	12	52171538	1.61e-11	0.011414	35370	0.00145357	51.4848		rs56352336
GCST90199632	Tartarate levels	rs115272033	C	T	-0.170179	0.0492451	6	31883030	0.0381431	8.13534e-06	7099	0.0027119	19.2987																						ACY1	rs140864960	A	G	-0.2805	0.03722	3	49725193	1.52e-36	0.022216	35344	0.00563896	200.422		rs56399737
GCST90199632	Tartarate levels	rs116626434	A	G	-0.149526	0.0721524	1	83175694	0.0320676	3.11891e-06	7099	0.00299358	21.3092																						ACY1	rs148792942	T	C	-0.708	0.00174	3	55420965	2.15e-14	0.092656	35352	0.00174136	61.6646		rs56858768
GCST90199632	Tartarate levels	rs117483011	A	G	-0.157832	0.0595121	8	3339388	0.0354548	8.52127e-06	7099	0.00278855	19.8457																						ACY1	rs148804382	A	C	-0.8196	0.01318	3	52078217	1.01e-112	0.036326	35336	0.0174738	628.4		rs56893062
GCST90199632	Tartarate levels	rs13089230	A	G	0.0825424	0.621953	3	177836416	0.0175787	2.65821e-06	7099	0.00320396	22.8116																						ACY1	rs191088233	T	C	-0.2983	0.00823	3	44227408	2.47e-11	0.044688	35346	0.0014526	51.4155		rs56930105
GCST90199632	Tartarate levels	rs138430505	C	T	0.285026	0.0178748	2	25955752	0.0624394	4.9989e-06	7099	0.00285238	20.3012																						ACY1	rs3747207	A	G	0.0682	0.22927	22	43928975	6.09e-12	0.009916	35372	0.0016438	58.2368		rs57636386
GCST90199632	Tartarate levels	rs141660852	T	C	0.228649	0.029224	18	62365105	0.0493121	3.53868e-06	7099	0.00296638	21.1151																						ACY1	rs75425541	T	C	-0.2657	0.01683	3	53836417	4.85e-17	0.031668	35347	0.00233629	82.7694		rs57989773
GCST90199632	Tartarate levels	rs142959592	T	C	-0.373738	0.0106022	11	77121326	0.0817952	4.89608e-06	7099	0.00293043	20.8584																						ACY1	rs780093	C	T	-0.0638	0.34157	2	27519736	3.76e-13	0.008783	35373	0.00183088	64.879		rs58862095
GCST90199632	Tartarate levels	rs142997067	G	C	0.608221	0.00388473	17	70342880	0.134166	5.80553e-06	7099	0.00286301	20.3771																						ACY1	rs78344381	A	C	-0.2633	0.00808	3	42374798	1.2e-08	0.046192	35348	0.00111127	39.3227		rs59068084
GCST90199632	Tartarate levels	rs143000803	T	A	0.368352	0.0112878	7	127307984	0.0789907	3.11275e-06	7099	0.00302855	21.5589																						ACY1	rs79442098	G	A	-0.2307	0.01189	3	44700889	5.02e-09	0.03946	35346	0.00125058	44.2559		rs59227842
GCST90199632	Tartarate levels	rs146593632	T	C	0.370018	0.010688	21	22839328	0.0815327	5.67156e-06	7099	0.00289538	20.6082																						ACYP2	rs1354034	C	T	0.0608	0.38119	3	56815721	1.53e-13	0.008233	35347	0.00174396	61.7479		rs594024
GCST90199632	Tartarate levels	rs17026163	T	C	-0.223964	0.032701	2	101829183	0.0470413	1.92634e-06	7099	0.00317328	22.5925																						ACYP2	rs138650079	A	G	0.131	0.03935	2	53637767	7.48e-11	0.020121	35335	0.00129743	45.9015		rs6023655
GCST90199632	Tartarate levels	rs298392	T	C	0.087711	0.28972	5	74552072	0.0186612	2.59941e-06	7099	0.00316626	22.5423																						ACYP2	rs3847327	T	C	0.0473	0.41221	10	63622568	6.27e-09	0.008142	35341	0.00108416	38.3547		rs60764613
GCST90199632	Tartarate levels	rs540278823	C	T	-0.210344	0.0322306	21	27170812	0.047106	7.99472e-06	7099	0.00276014	19.6429																						ACYP2	rs74399555	G	A	-0.1318	0.0302	2	54575131	1.6e-08	0.023325	35337	0.00101754	35.9913		rs61740466
GCST90199632	Tartarate levels	rs628038	C	T	-0.0783007	0.386617	6	73615534	0.0170337	4.2902e-06	7099	0.00290786	20.6973																						ADAM10	rs10922098	T	C	-0.1554	0.40011	1	196695521	5.72e-82	0.008103	35338	0.0115927	414.443		rs61813324
GCST90199632	Tartarate levels	rs75583177	G	A	-0.145169	0.0701345	2	139887135	0.032432	7.60113e-06	7099	0.00274871	19.5614																						ADAM10	rs1138545	T	C	-0.108	0.17312	9	115073620	6.73e-26	0.010263	35364	0.00333939	118.483		rs61828641
GCST90199632	Tartarate levels	rs76501568	T	C	-0.267429	0.02066	2	199095080	0.0587195	5.2548e-06	7099	0.00289408	20.5989																						ADAM10	rs1707652	T	C	0.076	0.3102	3	165761011	8.68e-19	0.008587	35339	0.00247185	87.5642		rs61871615
GCST90199632	Tartarate levels	rs77798428	A	G	-0.318661	0.0184793	15	58376202	0.0614021	2.10597e-07	7099	0.0036836	26.2392																						ADAM10	rs6457457	T	C	0.1305	0.06527	6	31910331	5.36e-16	0.016105	35441	0.00207803	73.7965		rs61903695
GCST90199632	Tartarate levels	rs79983252	A	C	0.236427	0.0301043	1	175616377	0.0486249	1.16058e-06	7099	0.00326421	23.2419																						ADAM11	rs12475572	T	C	-0.047	0.44389	2	3627565	6.66e-09	0.008104	35336	0.00109059	38.577		rs61992671
GCST90199632	Tartarate levels	rs9948951	A	G	-0.0971868	0.184827	18	8592790	0.0214343	5.78302e-06	7099	0.00284616	20.2569																						ADAM11	rs12572683	G	A	-0.0812	0.25642	10	7610458	1.39e-18	0.009229	35352	0.00251433	89.1055		rs62020775
GCST90199633	Suberate (C8-DC) levels	rs10008401	C	T	0.0800086	0.609542	4	116858781	0.0170477	2.68944e-06	6902	0.00304706	21.089																						ADAM11	rs12763796	G	A	0.0941	0.2504	10	7653805	4.16e-24	0.009291	35356	0.00332409	117.912		rs62107261
GCST90199633	Suberate (C8-DC) levels	rs11158833	G	A	-0.0922378	0.759084	14	70111694	0.0196709	2.74475e-06	6902	0.00311174	21.538																						ADAM11	rs1706435	G	A	0.0548	0.36981	3	165743688	4.83e-11	0.008333	35339	0.00139972	49.5312		rs62176243
GCST90199633	Suberate (C8-DC) levels	rs11705994	T	C	0.218723	0.0297142	3	73318930	0.0493421	9.30183e-06	6902	0.00275856	19.0867																						ADAM11	rs17441745	T	C	-0.169	0.01733	2	2741021	3.2e-08	0.030561	35311	0.000972769	34.3809		rs62241847
GCST90199633	Suberate (C8-DC) levels	rs117499033	G	A	0.30721	0.0142545	18	44998209	0.0691456	8.87382e-06	6902	0.00265227	18.3493																						ADAM11	rs429358	C	T	-0.1238	0.17407	19	44908684	8.79e-31	0.010733	35368	0.00440695	156.546		rs62246311
GCST90199633	Suberate (C8-DC) levels	rs12555229	G	C	-0.0955533	0.250852	9	135788065	0.0196317	1.13142e-06	6902	0.00343168	23.7601																						ADAM11	rs4352245	A	G	0.4083	0.00732	2	3566956	1.35e-18	0.046389	35336	0.00242275	85.8135		rs62379271
GCST90199633	Suberate (C8-DC) levels	rs140580838	A	G	0.308493	0.0145645	8	108977705	0.0695392	9.15411e-06	6902	0.00273177	18.9009																						ADAM11	rs6542680	T	C	-0.2554	0.18362	2	3592552	4.68e-134	0.010365	35332	0.0195562	704.701		rs6265
GCST90199633	Suberate (C8-DC) levels	rs141183746	C	A	0.161019	0.0572184	6	163922203	0.0364413	9.93437e-06	6902	0.00279725	19.3552																						ADAM11	rs7901010	C	T	-0.0576	0.29193	10	7555151	9.08e-11	0.008887	35354	0.00137161	48.5557		rs6430068
GCST90199633	Suberate (C8-DC) levels	rs145406199	A	G	0.37263	0.0101441	1	107260564	0.0837642	8.64482e-06	6902	0.0027885	19.2945																						ADAM12	rs368465	C	T	-0.077	0.39961	1	196702851	8.94e-22	0.008031	35339	0.00284499	100.82		rs6444950
GCST90199633	Suberate (C8-DC) levels	rs146529314	G	T	0.336938	0.0147642	7	106007929	0.0697181	1.34585e-06	6902	0.00330278	22.8647																						ADAM12	rs6542680	T	C	-0.0587	0.18362	2	3592552	8.1e-09	0.01018	35332	0.00103304	36.5352		rs6474856
GCST90199633	Suberate (C8-DC) levels	rs148863405	C	G	0.798698	0.00217928	9	16581529	0.178207	7.40014e-06	6902	0.00277435	19.1962																						ADAM15	rs10922098	T	C	-0.0922	0.40011	1	196695521	3.04e-30	0.008068	35338	0.00408078	144.789		rs6531639
GCST90199633	Suberate (C8-DC) levels	rs1551619	T	C	-0.0957862	0.230903	17	75889724	0.0197795	1.28083e-06	6902	0.00325872	22.5587																						ADAM15	rs1355538	G	A	-0.0505	0.39847	3	165787389	3.66e-10	0.008057	35338	0.00122255	43.2528		rs6545714
GCST90199633	Suberate (C8-DC) levels	rs17738405	C	T	-0.193637	0.0453877	7	3235891	0.0395206	9.60098e-07	6902	0.00324917	22.4923																						ADAM15	rs143666677	G	C	0.2191	0.01247	11	7154973	1.44e-09	0.036211	35386	0.00118231	41.8844		rs6560906
GCST90199633	Suberate (C8-DC) levels	rs189725310	T	C	-0.167962	0.0547126	2	208748506	0.0363969	3.9362e-06	6902	0.00291812	20.194																						ADAM15	rs16914574	C	T	0.1149	0.04057	11	6511260	8.59e-09	0.01996	35380	0.00102775	36.3972		rs6561937
GCST90199633	Suberate (C8-DC) levels	rs191920017	A	G	-0.399312	0.00922782	22	22277644	0.0879247	5.58496e-06	6902	0.0029156	20.1765																						ADAM15	rs17580	A	T	-0.1896	0.03316	14	94380925	7.21e-18	0.022017	35372	0.00230503	81.7171		rs6567160
GCST90199633	Suberate (C8-DC) levels	rs34357043	G	T	0.266628	0.0233082	4	31925736	0.0551228	1.31829e-06	6902	0.00323674	22.406																						ADAM15	rs28929474	T	C	0.5273	0.00815	14	94378610	1.37e-35	0.042347	35372	0.0044952	159.713		rs6575340
GCST90199633	Suberate (C8-DC) levels	rs35904890	T	C	-0.227287	0.0284364	11	8649229	0.0499103	5.26594e-06	6902	0.00285447	19.7522																						ADAM15	rs6457457	T	C	0.0957	0.06527	6	31910331	2.2e-09	0.015997	35441	0.00111752	39.6479		rs66679256
GCST90199633	Suberate (C8-DC) levels	rs4689177	T	C	0.108829	0.144896	4	4592747	0.023723	4.48615e-06	6902	0.00293491	20.3105																						ADAM17	rs10922098	T	C	-0.129	0.40011	1	196695521	6.31e-57	0.008113	35338	0.00798841	284.552		rs6669189
GCST90199633	Suberate (C8-DC) levels	rs4695288	T	C	0.200323	0.965304	4	47852756	0.0453191	9.85766e-06	6902	0.00268804	18.5974																						ADAM17	rs1355538	G	A	-0.0663	0.39847	3	165787389	3.07e-16	0.008115	35338	0.00210722	74.618		rs6669341
GCST90199633	Suberate (C8-DC) levels	rs539316238	T	C	-0.273918	0.0202821	6	18011466	0.059083	3.54953e-06	6902	0.00298185	20.6363																						ADAM17	rs9394101	G	A	0.0531	0.39595	6	32481421	3.76e-11	0.008029	35439	0.00134875	47.8603		rs6682438
GCST90199633	Suberate (C8-DC) levels	rs6914551	C	T	-0.366135	0.011276	6	106686831	0.0791195	3.69883e-06	6902	0.00298912	20.6867																						ADAM22	rs12280645	G	A	0.052	0.33798	11	126393990	1.17e-09	0.008546	35374	0.00121004	42.8533		rs6696828
GCST90199633	Suberate (C8-DC) levels	rs6923178	G	C	0.121756	0.119895	6	79684023	0.025941	2.68478e-06	6902	0.00312857	21.6549																						ADAM22	rs12975366	C	T	-0.1286	0.4155	19	54255498	1.98e-55	0.0082	35370	0.00803281	286.405		rs6707827
GCST90199633	Suberate (C8-DC) levels	rs72777931	A	G	0.336072	0.0147465	16	23857673	0.0690214	1.12109e-06	6902	0.00328195	22.72																						ADAM22	rs140243757	C	T	-0.1737	0.0192	7	91656397	4.84e-09	0.029679	35346	0.00113635	40.2088		rs6710091
GCST90199633	Suberate (C8-DC) levels	rs7616744	A	G	-0.0876962	0.223816	3	24740196	0.0198179	9.63944e-06	6902	0.00267207	18.4867																						ADAM22	rs2718344	G	A	0.0966	0.12286	7	88657842	1.18e-14	0.012516	35351	0.00201124	71.2386		rs6713781
GCST90199633	Suberate (C8-DC) levels	rs78440527	G	A	0.199278	0.0359116	4	101864890	0.0447114	8.31185e-06	6902	0.0027498	19.0259																						ADAM22	rs62471676	A	G	-0.1136	0.12755	7	86393233	3.4e-20	0.012341	35349	0.00287215	101.814		rs6725931
GCST90199633	Suberate (C8-DC) levels	rs848290	T	A	-0.165088	0.068549	2	58162047	0.0330302	5.79013e-07	6902	0.00348034	24.0982																						ADAM22	rs995150	A	T	0.0864	0.3373	7	87080275	2.47e-23	0.008682	35351	0.00333727	118.364		rs6744646
GCST90199633	Suberate (C8-DC) levels	rs9313297	G	A	0.0991772	0.172813	5	165978223	0.0219344	6.13931e-06	6902	0.00281212	19.4583																						ADAM23	rs10182149	G	A	0.0769	0.14264	2	208159391	1.16e-10	0.011934	35356	0.0014464	51.21		rs6752979
GCST90199633	Suberate (C8-DC) levels	rs9406110	A	G	-0.0894199	0.229681	6	8236962	0.0200898	8.54658e-06	6902	0.0028294	19.5782																						ADAM23	rs11045856	G	T	-0.1503	0.22646	12	21197755	2.28e-56	0.009501	35423	0.00791448	282.575		rs67609008
GCST90199634	5-hydroxylysine levels	rs1040519	G	A	-0.0818991	0.708369	6	9542333	0.0168315	1.13978e-06	8128	0.00277129	22.5821																						ADAM23	rs114956296	A	G	-0.7699	0.02673	2	206103006	3.36e-195	0.025831	35359	0.0308412	1125.15		rs6774894
GCST90199634	5-hydroxylysine levels	rs10877499	C	T	0.085716	0.212153	12	61025502	0.0188366	5.35153e-06	8128	0.00245609	20.0074																						ADAM23	rs1294437	T	C	0.0541	0.30858	6	6749556	2.78e-10	0.008573	35373	0.00124892	44.2308		rs6831088
GCST90199634	5-hydroxylysine levels	rs113983401	C	G	0.161297	0.0498823	16	87637966	0.0354213	5.27173e-06	8128	0.00246608	20.0889																						ADAM23	rs13409289	A	G	0.2477	0.01273	2	207288626	1.14e-11	0.03649	35363	0.00154222	54.6187		rs6843852
GCST90199634	5-hydroxylysine levels	rs115469488	A	G	-0.663355	0.00284936	22	22766918	0.14407	4.13661e-06	8128	0.00250052	20.3702																						ADAM23	rs1448903	G	A	0.7036	0.09806	2	206444237	0	0.010179	35360	0.0875692	3393.43		rs6909685
GCST90199634	5-hydroxylysine levels	rs117462872	G	A	0.286413	0.014046	8	141957630	0.0645828	9.21479e-06	8128	0.00227209	18.505																						ADAM23	rs147551234	T	C	-0.3039	0.02498	2	208060593	4.45e-30	0.02667	35355	0.00449881	159.765		rs6922607
GCST90199634	5-hydroxylysine levels	rs12499749	A	G	0.176873	0.0455162	4	30325758	0.0364889	1.25139e-06	8128	0.00271824	22.1486																						ADAM23	rs2287628	G	A	0.1008	0.18831	2	206785809	4.15e-21	0.010691	35360	0.00310609	110.167		rs6938973
GCST90199634	5-hydroxylysine levels	rs12901358	C	T	0.070543	0.387751	15	98630252	0.0157671	7.67443e-06	8128	0.00236276	19.2452																						ADAM23	rs3124761	C	T	0.1567	0.09484	9	133474633	1.5e-30	0.013639	35369	0.00421585	149.733		rs6950388
GCST90199634	5-hydroxylysine levels	rs1330804	A	G	-0.0735292	0.405292	6	113238996	0.0164301	7.63159e-06	8128	0.00260628	21.234																						ADAM23	rs4491715	G	A	-0.2448	0.02229	2	205666624	1.84e-18	0.027923	35353	0.002612	92.5786		rs698147
GCST90199634	5-hydroxylysine levels	rs139663065	T	C	0.281865	0.0148944	1	14402942	0.0631701	8.11986e-06	8128	0.00233141	18.9893																						ADAM23	rs62578578	A	G	0.1306	0.03351	9	132466382	5.72e-09	0.022421	35372	0.00110481	39.1204		rs6998660
GCST90199634	5-hydroxylysine levels	rs140233308	T	G	0.320974	0.0116409	9	81810718	0.0719087	8.05839e-06	8128	0.00237067	19.3098																						ADAM23	rs7598482	C	T	0.3374	0.34225	2	206475415	0	0.006555	35360	0.0512536	1910.13		rs7024334
GCST90199634	5-hydroxylysine levels	rs144429282	T	C	0.387083	0.0119106	3	30096963	0.0705729	4.13767e-08	8128	0.0035267	28.7594																						ADAM23	rs76952435	C	G	-0.2201	0.04187	2	207782911	4.48e-26	0.020839	35354	0.00388685	137.944		rs7027304
GCST90199634	5-hydroxylysine levels	rs1502069	T	C	-0.0811985	0.764257	13	86458070	0.0181157	7.38717e-06	8128	0.00237577	19.3515																						ADAM23	rs8176743	T	C	0.3818	0.06488	9	133256028	2.94e-123	0.01617	35370	0.0176881	636.856		rs7034554
GCST90199634	5-hydroxylysine levels	rs17533872	T	C	0.0752854	0.424131	13	41641427	0.0158196	1.94553e-06	8128	0.0027687	22.5609																						ADAM29	rs10922098	T	C	-0.1033	0.40011	1	196695521	2.83e-37	0.008097	35332	0.0051225	181.91		rs7038943
GCST90199634	5-hydroxylysine levels	rs3819547	C	G	-0.124927	0.0878938	14	72465045	0.0272675	4.61627e-06	8128	0.00250234	20.385																						ADAM29	rs1706435	G	A	0.0548	0.36981	3	165743688	2.51e-11	0.008213	35333	0.00139972	49.5228		rs704061
GCST90199634	5-hydroxylysine levels	rs3885951	G	A	0.578606	0.0990508	15	78533575	0.0249628	7.46543e-119	8128	0.0597522	516.403																						ADAM29	rs4713488	C	T	0.1304	0.04665	6	31794534	4.36e-12	0.01883	35433	0.00151248	53.6698		rs705145
GCST90199634	5-hydroxylysine levels	rs41322846	C	G	0.113555	0.0998263	12	96510327	0.0256097	9.24784e-06	8128	0.00231747	18.8755																						ADAM30	rs10922098	T	C	-0.0614	0.40011	1	196695521	3.62e-14	0.008107	35338	0.00180975	64.0651		rs7070670
GCST90199634	5-hydroxylysine levels	rs55700529	A	G	0.292762	0.0170546	1	17851418	0.0593343	8.05186e-07	8128	0.00287363	23.4184																						ADAM30	rs211161	G	T	0.1875	0.01526	6	96614917	2.32e-09	0.031386	35343	0.0010566	37.3806		rs7081254
GCST90199634	5-hydroxylysine levels	rs58374597	A	T	0.610277	0.0158799	15	78417591	0.0609732	1.39229e-23	8128	0.0116407	95.7066																						ADAM32	rs2395175	A	G	0.0765	0.20244	6	32437249	4.7e-15	0.009764	35439	0.00188979	67.0951		rs7124681
GCST90199634	5-hydroxylysine levels	rs6495304	A	G	0.266767	0.973048	15	78508074	0.0475445	2.01281e-08	8128	0.00373267	30.4453																						ADAM32	rs5750964	G	A	0.2093	0.09254	22	22364645	1.45e-52	0.013717	35351	0.00735742	262.005		rs7132908
GCST90199634	5-hydroxylysine levels	rs661331	T	A	0.112287	0.103335	13	29933975	0.025189	8.28197e-06	8128	0.0023365	19.0309																						ADAM7	rs28944192	C	G	0.061	0.19301	17	27762384	9.77e-10	0.009978	35346	0.00115914	41.0164		rs71495038
GCST90199634	5-hydroxylysine levels	rs73248769	C	T	0.397814	0.00837335	8	32271206	0.0842519	2.33854e-06	8128	0.00262807	21.412																						ADAM7	rs704	A	G	0.2619	0.49189	17	28367840	5.49e-249	0.007771	35348	0.0342868	1254.93		rs7201895
GCST90199634	5-hydroxylysine levels	rs73429419	T	C	-0.0978899	0.150779	8	138372606	0.0214524	5.03982e-06	8128	0.00245396	19.9899																						ADAM7	rs71427346	G	A	0.0704	0.25917	14	106544067	2.22e-14	0.009218	34955	0.00190317	66.6485		rs7206608
GCST90199634	5-hydroxylysine levels	rs74582811	G	A	0.227003	0.0289046	15	78966596	0.0458676	7.45581e-07	8128	0.00289282	23.5753																						ADAM7	rs77119775	A	T	0.0698	0.16049	17	29282251	8.28e-11	0.010746	35349	0.00131285	46.4663		rs7218014
GCST90199634	5-hydroxylysine levels	rs75233276	T	C	0.347685	0.00972787	4	72366734	0.0782868	8.94701e-06	8128	0.00232903	18.9698																						ADAM9	rs117343599	C	G	0.1301	0.03341	8	38998228	9.34e-09	0.022656	35358	0.00109321	38.6938		rs7232171
GCST90199634	5-hydroxylysine levels	rs76751577	A	G	0.322064	0.0116681	1	234308092	0.0713328	6.333e-06	8128	0.00239231	19.4865																						ADAMDEC1	rs16850360	G	A	-0.1528	0.02454	4	74006728	9.84e-09	0.026651	35351	0.00111779	39.557		rs723672
GCST90199634	5-hydroxylysine levels	rs78818599	G	T	-0.215533	0.0250279	2	179875859	0.0487937	9.99777e-06	8128	0.00226712	18.4645																						ADAMDEC1	rs368465	C	T	-0.0584	0.39961	1	196702851	8.65e-13	0.008167	35339	0.00163654	57.9251		rs7259070
GCST90199634	5-hydroxylysine levels	rs9341222	C	T	0.230094	0.0234238	2	216664687	0.0513898	7.55513e-06	8128	0.00242217	19.7303																						ADAMDEC1	rs6542680	T	C	-0.0891	0.18362	2	3592552	6.95e-18	0.010342	35332	0.00238011	84.29		rs72634826
GCST90199634	5-hydroxylysine levels	rs9559451	C	T	-0.0752947	0.664775	13	108973515	0.0165065	5.07846e-06	8128	0.00252679	20.5847																						ADAMTS1	rs4980320	C	T	0.0464	0.46986	11	198986	6.61e-09	0.007999	35352	0.00107257	37.956		rs72649373
GCST90199634	5-hydroxylysine levels	rs999856	A	G	-0.215444	0.0257376	10	14019697	0.0485076	8.93524e-06	8128	0.00232778	18.9597																						ADAMTS1	rs6542680	T	C	-0.1009	0.18362	2	3592552	1.28e-22	0.01031	35332	0.00305228	108.167		rs72673947
GCST90199635	3-phenylpropionate hydrocinnamate levels	rs10073658	G	A	0.104011	0.136043	18	51743877	0.0231405	6.96524e-06	7925	0.00254306	20.2																						ADAMTS13	rs10253113	G	A	0.0605	0.27784	7	130369470	8.71e-12	0.008863	35354	0.00146882	52.0022		rs72892910
GCST90199635	3-phenylpropionate hydrocinnamate levels	rs112264683	C	T	0.368503	0.00914634	18	1098668	0.0824753	7.89377e-06	7925	0.00246132	19.5492																						ADAMTS13	rs112814955	A	G	0.0994	0.09921	12	6116765	6.85e-14	0.01327	35381	0.00176596	62.5886		rs72976986
GCST90199635	3-phenylpropionate hydrocinnamate levels	rs112307471	A	G	-0.238964	0.0250225	1	204454067	0.0506661	2.40006e-06	7925	0.00278625	22.1371																						ADAMTS13	rs117140963	T	G	-0.2926	0.00902	9	132189464	2.18e-10	0.046094	35368	0.00153056	54.2127		rs73026725
GCST90199635	3-phenylpropionate hydrocinnamate levels	rs112423294	A	G	-0.402137	0.00782144	14	48833025	0.0883872	5.37163e-06	7925	0.00250989	19.9359																						ADAMTS13	rs117386408	G	T	-0.6629	0.00965	9	132022221	1.72e-54	0.042644	35372	0.00839928	299.599		rs73052033
GCST90199635	3-phenylpropionate hydrocinnamate levels	rs116511059	T	C	0.400938	0.0094268	5	27584519	0.0799895	5.37602e-07	7925	0.00300217	23.8578																						ADAMTS13	rs12318001	C	T	-0.0764	0.09222	12	104581173	2.41e-08	0.013693	35359	0.000977288	34.5878		rs7306534
GCST90199635	3-phenylpropionate hydrocinnamate levels	rs12929353	A	G	-0.396283	0.00898891	16	1189810	0.0827237	1.6642e-06	7925	0.00279786	22.2297																						ADAMTS13	rs1389065	A	G	-0.0572	0.21026	12	91384364	3.24e-09	0.009664	35356	0.00108658	38.4568		rs73124396
GCST90199635	3-phenylpropionate hydrocinnamate levels	rs13283163	A	G	0.170526	0.0526149	9	3389660	0.0347529	9.25742e-07	7925	0.00289899	23.0355																						ADAMTS13	rs1433210	C	A	0.0779	0.19798	4	123845801	5.06e-15	0.009955	35351	0.00192713	68.2537		rs73142879
GCST90199635	3-phenylpropionate hydrocinnamate levels	rs141685561	T	C	-0.143423	0.0739347	11	23891620	0.0298661	1.56938e-06	7925	0.00281681	22.3806																						ADAMTS13	rs143685973	T	C	0.1797	0.04488	9	133147905	2.52e-19	0.019994	35366	0.00276845	98.1753		rs73193736
GCST90199635	3-phenylpropionate hydrocinnamate levels	rs143985394	G	A	-0.240823	0.0216392	19	14838555	0.0541185	8.59042e-06	7925	0.00245565	19.504																						ADAMTS13	rs2520001	G	A	-0.4724	0.0222	9	133732987	4.28e-64	0.027948	35369	0.00968842	346.002		rs73213484
GCST90199635	3-phenylpropionate hydrocinnamate levels	rs145409686	C	T	-0.550427	0.0041228	2	28328582	0.120275	4.73054e-06	7925	0.00248787	19.7605																						ADAMTS13	rs2542243	A	G	-0.139	0.03159	9	129604010	1.09e-08	0.024319	35362	0.00118214	41.8499		rs7331420
GCST90199635	3-phenylpropionate hydrocinnamate levels	rs146175767	T	C	-0.121342	0.0945706	4	86073341	0.0264241	4.38776e-06	7925	0.00252152	20.0285																						ADAMTS13	rs28615428	A	C	0.7798	0.03746	9	133477646	3.9e-279	0.021843	35369	0.0438514	1622.02		rs7357754
GCST90199635	3-phenylpropionate hydrocinnamate levels	rs147941428	G	A	-0.340237	0.0130043	7	5766027	0.0690333	8.28252e-07	7925	0.00297163	23.6144																						ADAMTS13	rs28699275	T	C	0.1712	0.04286	9	133413715	1.93e-16	0.020811	35372	0.00240472	85.2601		rs73601548
GCST90199635	3-phenylpropionate hydrocinnamate levels	rs148153141	G	A	-0.27871	0.0199163	16	20426589	0.0551887	4.41503e-07	7925	0.00303254	24.0999																						ADAMTS13	rs2927608	A	G	0.0682	0.46111	5	96916728	5.73e-18	0.007895	35348	0.00231155	81.8934		rs73985439
GCST90199635	3-phenylpropionate hydrocinnamate levels	rs17767728	C	T	0.0909404	0.194635	2	133697804	0.0194777	3.02745e-06	7925	0.00259273	20.5956																						ADAMTS13	rs35773987	T	C	-0.6508	0.00919	9	133467006	3.95e-49	0.044173	35369	0.00771314	274.911		rs7442885
GCST90199635	3-phenylpropionate hydrocinnamate levels	rs187719086	T	C	-0.29344	0.0137168	4	46001728	0.0662578	9.47782e-06	7925	0.00232982	18.5023																						ADAMTS13	rs3747207	A	G	0.0603	0.22927	22	43928975	1.36e-10	0.009391	35372	0.00128503	45.5101		rs745249
GCST90199635	3-phenylpropionate hydrocinnamate levels	rs191187061	T	C	-0.304207	0.0178844	1	156527256	0.0586874	2.1775e-07	7925	0.00325091	25.841																						ADAMTS13	rs45610939	G	A	-0.98	0.02632	9	133258006	0	0.018273	35371	0.0492248	1831.17		rs74750282
GCST90199635	3-phenylpropionate hydrocinnamate levels	rs2186671	G	A	-0.0760014	0.448059	11	109407701	0.016068	2.24527e-06	7925	0.00285694	22.7004																						ADAMTS13	rs56254331	C	A	0.0602	0.18291	19	41320115	4.21e-09	0.010245	35375	0.00108325	38.3595		rs7498665
GCST90199635	3-phenylpropionate hydrocinnamate levels	rs34927101	T	C	0.294909	0.0178774	16	20433373	0.0587005	5.06156e-07	7925	0.00305405	24.2714																						ADAMTS13	rs62574614	T	A	0.161	0.03799	9	133297606	6.42e-14	0.021469	35370	0.00189466	67.1374		rs7516554
GCST90199635	3-phenylpropionate hydrocinnamate levels	rs4812445	G	A	-0.0994662	0.253933	20	40610096	0.0192108	2.24745e-07	7925	0.00374868	29.8125																						ADAMTS13	rs6837794	T	C	-0.0469	0.4523	4	174166091	3.55e-09	0.007944	35367	0.0010898	38.5827		rs7519259
GCST90199635	3-phenylpropionate hydrocinnamate levels	rs62058082	T	C	-0.105084	0.168677	17	12879352	0.0220071	1.7969e-06	7925	0.00309691	24.6131																						ADAMTS13	rs72766607	G	T	-0.2805	0.02567	9	134030696	2.55e-26	0.026426	35367	0.00393575	139.738		rs754635
GCST90199635	3-phenylpropionate hydrocinnamate levels	rs73478203	G	A	0.0825426	0.230375	6	79617290	0.0184542	7.71921e-06	7925	0.00241602	19.1885																						ADAMTS13	rs76038546	C	A	-0.5708	0.05261	9	133480756	8.74e-209	0.018511	35365	0.0324784	1187.09		rs75499503
GCST90199635	3-phenylpropionate hydrocinnamate levels	rs74432647	T	C	0.150663	0.0724275	2	224858109	0.0304065	7.23414e-07	7925	0.00304996	24.2388																						ADAMTS13	rs7739314	C	A	-0.0445	0.48546	6	147388044	1.96e-08	0.007924	35353	0.000989288	35.0069		rs7571496
GCST90199635	3-phenylpropionate hydrocinnamate levels	rs75223710	T	C	-0.219819	0.0257673	1	246124049	0.0494675	8.84241e-06	7925	0.00242601	19.268																						ADAMTS13	rs9957318	G	A	0.0545	0.39726	18	35459142	1.75e-11	0.008104	35331	0.00142242	50.3243		rs76183894
GCST90199635	3-phenylpropionate hydrocinnamate levels	rs77831208	T	C	0.249552	0.0208412	3	110665898	0.0549664	5.62337e-06	7925	0.00254172	20.1894																						ADAMTS15	rs10922098	T	C	-0.0701	0.40011	1	196695521	3.33e-18	0.008058	35338	0.00235894	83.5526		rs76267866
GCST90199635	3-phenylpropionate hydrocinnamate levels	rs78674307	G	T	-0.150826	0.0557029	3	43525745	0.0340435	9.40626e-06	7925	0.00239314	19.0064																						ADAMTS15	rs444921	T	C	0.066	0.13897	6	31964400	6.63e-09	0.011379	35441	0.00104245	36.9821		rs76702514
GCST90199635	3-phenylpropionate hydrocinnamate levels	rs79970883	T	C	-0.195098	0.042993	13	84382959	0.03888	5.2225e-07	7925	0.00313219	24.8943																						ADAMTS3	rs6542680	T	C	-0.0658	0.18362	2	3592552	1.14e-10	0.010205	35332	0.00129806	45.92		rs7683836
GCST90199635	3-phenylpropionate hydrocinnamate levels	rs9510299	C	G	-0.0736478	0.359614	13	22714494	0.01656	8.69424e-06	7925	0.0024982	19.8428																						ADAMTS5	rs10922098	T	C	-0.0796	0.40011	1	196695521	3.35e-22	0.008215	35338	0.00304164	107.807		rs7708584
GCST90199636	Kynurenine levels	rs10216901	T	C	-0.092585	0.372432	8	39947074	0.0153069	1.4614e-09	8244	0.004007	33.1585																						ADAMTS5	rs145764536	A	G	-0.1987	0.01343	21	27982561	9.84e-09	0.034656	35369	0.00104624	37.041		rs7761673
GCST90199636	Kynurenine levels	rs10516101	T	C	-0.123617	0.0812102	5	173639728	0.0269608	4.53863e-06	8244	0.00228041	18.8381																						ADAMTS5	rs150951172	G	A	-0.208	0.01365	21	25839655	4.89e-09	0.035551	35366	0.00116499	41.2466		rs7762794
GCST90199636	Kynurenine levels	rs10883982	C	A	-0.0787528	0.22765	10	104214575	0.0174501	6.39098e-06	8244	0.00218094	18.0146																						ADAMTS5	rs151064	G	T	0.5387	0.12477	21	26908003	0	0.010339	35366	0.0633806	2393.07		rs7774
GCST90199636	Kynurenine levels	rs11055387	C	G	-0.145349	0.0566212	12	13367062	0.0321909	6.32541e-06	8244	0.00225694	18.6437																						ADAMTS5	rs2830493	T	G	-0.0808	0.14446	21	26779374	2.43e-12	0.011531	35364	0.00161377	57.1582		rs7776021
GCST90199636	Kynurenine levels	rs116794445	A	G	-0.322608	0.0110504	5	13501913	0.0709539	5.44861e-06	8244	0.00227474	18.7912																						ADAMTS5	rs2830633	A	T	0.0551	0.22499	21	27019633	1.36e-08	0.009704	35364	0.00105878	37.4801		rs78012460
GCST90199636	Kynurenine levels	rs17240098	T	G	0.148969	0.0553582	6	52270924	0.0327399	5.36261e-06	8244	0.00232098	19.174																						ADAMTS5	rs59317497	C	T	-0.2486	0.03009	21	26597822	5.96e-25	0.024098	35364	0.00360733	128.024		rs7802342
GCST90199636	Kynurenine levels	rs17287314	A	T	-0.0741746	0.297359	7	105966054	0.0165025	6.96562e-06	8244	0.00229908	18.9927																						ADAMTS6	rs2956634	C	T	-0.2354	0.02769	11	18226152	3.79e-23	0.023755	35383	0.00298381	105.886		rs7805441
GCST90199636	Kynurenine levels	rs3184504	C	T	-0.108142	0.513669	12	111446804	0.0148104	2.83947e-13	8244	0.00584298	48.4408																						ADAMTS6	rs4639017	C	T	-0.0456	0.39283	3	165833296	1.69e-08	0.008084	35339	0.000991915	35.0861		rs784257
GCST90199636	Kynurenine levels	rs34519073	A	G	0.071803	0.311375	22	49143607	0.0160729	7.92019e-06	8244	0.00221096	18.2631																						ADAMTSL1	rs116922118	G	A	-0.1647	0.03654	9	18815199	9.78e-14	0.022126	35363	0.00190994	67.6666		rs78605811
GCST90199636	Kynurenine levels	rs35223481	A	T	-0.105966	0.112435	14	94546420	0.0235442	6.77162e-06	8244	0.00224112	18.5128																						ADAMTSL1	rs12337179	C	T	0.1569	0.09741	9	18867599	2.24e-29	0.013943	35364	0.00432882	153.741		rs78886584
GCST90199636	Kynurenine levels	rs4843270	A	C	0.205627	0.265349	16	87844466	0.0165261	1.53431e-35	8244	0.016485	138.147																						ADAMTSL1	rs192820461	T	C	-0.2039	0.02852	9	19115408	4.15e-16	0.025067	35364	0.00230382	81.6557		rs7893571
GCST90199636	Kynurenine levels	rs55709807	A	G	0.178987	0.0356445	2	137960969	0.0395664	6.07661e-06	8244	0.00220243	18.1925																						ADAMTSL1	rs35264941	C	G	-0.7019	0.01968	9	18626299	4.33e-126	0.029386	35359	0.0190096	685.148		rs7924036
GCST90199636	Kynurenine levels	rs55879891	A	C	0.101148	0.137167	8	127356687	0.0215999	2.83001e-06	8244	0.0024217	20.0081																						ADAMTSL1	rs702208	G	A	0.5542	0.04681	9	18639745	1.45e-173	0.019732	35359	0.0274082	996.382		rs7925100
GCST90199636	Kynurenine levels	rs61825638	T	C	0.130031	0.246402	1	241550102	0.0171027	2.89497e-14	8244	0.00627925	52.0806																						ADAMTSL1	rs72688613	G	A	0.0901	0.09624	9	18486243	1.72e-10	0.014112	35359	0.00141217	50.0009		rs7942037
GCST90199636	Kynurenine levels	rs6440053	A	T	0.0964971	0.842367	3	141940670	0.0204102	2.26858e-06	8244	0.0024729	20.4322																						ADAMTSL1	rs72704449	C	T	0.1407	0.04582	1	179504138	1.38e-12	0.019855	35358	0.00173103	61.3083		rs7944782
GCST90199636	Kynurenine levels	rs6481144	C	A	-0.21192	0.971072	10	55140633	0.0450635	2.56748e-06	8244	0.00252315	20.8484																						ADAMTSL1	rs74413064	T	A	-0.1613	0.0247	9	18690657	3.11e-09	0.02722	35361	0.00125353	44.3791		rs7947143
GCST90199636	Kynurenine levels	rs6540080	A	G	-0.107927	0.287217	16	87784963	0.0164258	5.01151e-11	8244	0.00476933	39.4972																						ADAMTSL1	rs7572682	T	A	-0.0594	0.18136	2	33289539	4.49e-08	0.010858	35363	0.0010477	37.0866		rs7975187
GCST90199636	Kynurenine levels	rs72761290	A	C	0.135722	0.0752681	9	130403493	0.0286233	2.11975e-06	8244	0.00256423	21.1887																						ADAMTSL1	rs77542162	G	A	0.1538	0.025	17	69085137	4.86e-09	0.026281	35371	0.00115315	40.833		rs79780963
GCST90199636	Kynurenine levels	rs72789484	A	G	-0.144555	0.0546991	16	75786534	0.0325854	9.15605e-06	8244	0.00216096	17.8492																						ADAMTSL2	rs1079783	A	G	0.0563	0.27994	9	133597741	1.92e-09	0.009376	35371	0.00127785	45.2542		rs7996639
GCST90199636	Kynurenine levels	rs75973738	A	T	-0.194072	0.0423521	14	84718587	0.0374159	2.13841e-07	8244	0.00305518	25.2579																						ADAMTSL2	rs11534419	T	C	0.1118	0.39288	9	133523101	1.18e-37	0.008717	35360	0.00596277	212.096		rs80135274
GCST90199636	Kynurenine levels	rs79435381	A	G	-0.166018	0.0418438	1	75842746	0.0368091	6.4752e-06	8244	0.00221008	18.2558																						ADAMTSL2	rs2027962	A	C	-0.0687	0.40411	9	133720519	1.49e-15	0.008612	35370	0.00227305	80.5764		rs8015400
GCST90199636	Kynurenine levels	rs9821445	C	T	0.0994985	0.147783	3	184219831	0.0206581	1.46142e-06	8244	0.00249366	20.6041																						ADAMTSL2	rs217184	C	T	0.0677	0.18348	16	72072066	6.33e-10	0.010951	35375	0.00137329	48.6443		rs8020365
GCST90199636	Kynurenine levels	rs9909552	G	C	0.0692728	0.37961	17	36834695	0.0155536	8.43552e-06	8244	0.00226026	18.6712																						ADAMTSL2	rs56254331	C	A	0.0909	0.18291	19	41320115	8.95e-17	0.010928	35375	0.00246982	87.5812		rs8024137
GCST90199636	Kynurenine levels	rs9933330	T	C	-0.103406	0.180459	16	20355488	0.0193124	8.58377e-08	8244	0.00316279	26.1504																						ADAMTSL2	rs56355857	G	C	-0.076	0.2395	9	133540118	1.22e-14	0.009852	35361	0.00210408	74.555		rs8025516
GCST90199636	Kynurenine levels	rs9988529	C	T	-0.180183	0.042129	1	63194695	0.036929	1.06523e-06	8244	0.00262027	21.653																						ADAMTSL2	rs573431210	G	T	0.2179	0.02269	17	69280242	6.11e-15	0.02793	35371	0.00210577	74.6362		rs8047587
GCST90199637	N-acetylglutamate levels	rs10168931	A	G	0.123014	0.224014	2	73650092	0.0183105	1.83992e-11	7802	0.005261	41.2528																						ADAMTSL2	rs61830291	C	A	0.1328	0.10488	1	220827800	6.78e-22	0.013809	35353	0.00331131	117.447		rs8063946
GCST90199637	N-acetylglutamate levels	rs10762589	T	C	-0.0883667	0.752636	10	74229994	0.017702	5.97844e-07	7802	0.00290756	22.7451																						ADCYAP1	rs6542680	T	C	-0.0778	0.18362	2	3592552	2.45e-14	0.010204	35332	0.00181469	64.2294		rs8076669
GCST90199637	N-acetylglutamate levels	rs10854172	C	T	0.116341	0.187765	20	46598884	0.01969	3.44954e-09	7802	0.0041285	32.3358																						ADCYAP1	rs9970075	G	T	-0.0449	0.43129	1	196704300	1.71e-08	0.007963	35339	0.00098897	34.9818		rs8089514
GCST90199637	N-acetylglutamate levels	rs10872573	C	T	-0.0805091	0.723072	6	100362746	0.0174765	4.09071e-06	7802	0.00259578	20.2998																						ADGRE2	rs111072793	A	C	0.0924	0.21456	17	7176274	3.86e-19	0.010334	35370	0.00287764	102.07		rs8132491
GCST90199637	N-acetylglutamate levels	rs10957056	C	A	0.087937	0.191407	8	58487627	0.0197421	8.41709e-06	7802	0.00239365	18.7153																						ADGRE2	rs116910289	T	C	0.1541	0.05915	19	14363842	5.72e-17	0.018409	35371	0.00264308	93.7309		rs815163
GCST90199637	N-acetylglutamate levels	rs116233634	G	A	0.279475	0.0158761	9	14712674	0.0616153	5.73854e-06	7802	0.00244067	19.0838																						ADGRE2	rs117633773	A	G	0.1179	0.04197	17	6953365	1.37e-08	0.020765	35374	0.00111783	39.5841		rs852042
GCST90199637	N-acetylglutamate levels	rs12070599	A	G	-0.0833283	0.31028	1	166530566	0.0173446	1.55314e-06	7802	0.00297195	23.2503																						ADGRE2	rs117798403	G	C	0.3072	0.01095	19	14106735	2.47e-13	0.041963	35367	0.00204411	72.4381		rs862320
GCST90199637	N-acetylglutamate levels	rs12554315	A	T	0.155318	0.0556449	9	26390175	0.0339765	4.84654e-06	7802	0.00253533	19.8258																						ADGRE2	rs143501783	C	T	0.2266	0.01116	17	7897001	3.36e-09	0.038321	35373	0.00113329	40.131		rs879620
GCST90199637	N-acetylglutamate levels	rs148804382	A	C	0.395956	0.0103166	3	52078217	0.0769657	2.68117e-07	7802	0.00320152	25.0521																						ADGRE2	rs144196512	G	C	0.2917	0.01412	19	14543983	1.79e-16	0.035421	35374	0.00236898	83.9946		rs909892
GCST90199637	N-acetylglutamate levels	rs148895950	G	T	-0.297994	0.0133051	7	118109730	0.0670282	8.75659e-06	7802	0.00233156	18.2286																						ADGRE2	rs145145957	C	T	-0.1497	0.05638	19	14479214	1.35e-15	0.018736	35374	0.00238449	84.5458		rs923994
GCST90199637	N-acetylglutamate levels	rs186654219	A	G	0.36491	0.0103212	5	64819753	0.0767441	1.98548e-06	7802	0.00272036	21.2767																						ADGRE2	rs28396306	A	G	-0.0542	0.26088	8	61713120	1.83e-08	0.009632	35350	0.00113288	40.0905		rs9294260
GCST90199637	N-acetylglutamate levels	rs187543759	C	T	-0.329606	0.0110081	6	77383611	0.0734255	7.15653e-06	7802	0.00236551	18.4947																						ADGRE2	rs375122042	T	C	0.4536	0.01132	19	14350216	1.61e-28	0.040948	35374	0.00460552	163.66		rs9349235
GCST90199637	N-acetylglutamate levels	rs2265815	G	A	0.0912856	0.820119	9	127531312	0.0200603	5.35021e-06	7802	0.00245865	19.2247																						ADGRE2	rs56278466	G	T	0.081	0.35417	10	17833858	5.79e-20	0.008854	35352	0.00300144	106.42		rs935166
GCST90199637	N-acetylglutamate levels	rs2803552	C	T	-0.205145	0.96381	10	86543369	0.0419759	1.02278e-06	7802	0.00293584	22.967																						ADGRE2	rs67023356	G	A	0.364	0.26435	19	14396821	0	0.00776	35370	0.0515327	1921.64		rs9366863
GCST90199637	N-acetylglutamate levels	rs28690110	T	C	-0.0796679	0.256755	17	43990158	0.017735	7.05164e-06	7802	0.00242241	18.9407																						ADGRE2	rs888875	C	G	0.1258	0.27647	19	14380861	1.19e-39	0.009547	35369	0.00633134	225.347		rs9461887
GCST90199637	N-acetylglutamate levels	rs4336667	A	G	-0.0726878	0.567883	9	105978380	0.0157023	3.67215e-06	7802	0.00259306	20.2785																						ADGRF1	rs1355538	G	A	-0.062	0.39847	3	165787389	3.21e-14	0.008169	35329	0.00184275	65.219		rs9463175
GCST90199637	N-acetylglutamate levels	rs60665648	C	T	-0.261085	0.0195022	13	41455862	0.0554528	2.49863e-06	7802	0.0026069	20.387																						ADGRF1	rs142820745	A	G	-0.1308	0.02926	17	33099255	4.61e-08	0.023931	35365	0.000971903	34.4028		rs9478496
GCST90199637	N-acetylglutamate levels	rs7154858	C	T	0.0944413	0.155615	14	70529167	0.0212157	8.52813e-06	7802	0.00234394	18.3257																						ADGRF1	rs35136575	G	C	-0.0715	0.28501	19	44935906	8.14e-16	0.00888	35359	0.00208354	73.8216		rs9515446
GCST90199637	N-acetylglutamate levels	rs76105072	C	T	0.178385	0.0402336	4	157967616	0.0390113	4.81571e-06	7802	0.00245754	19.2161																						ADGRF1	rs429358	C	T	0.1039	0.17407	19	44908684	2.02e-22	0.010667	35359	0.00310405	110.092		rs9522180
GCST90199637	N-acetylglutamate levels	rs79132971	A	C	0.132736	0.0725952	2	3293263	0.0296366	7.50724e-06	7802	0.00237238	18.5486																						ADGRF1	rs62269916	A	G	0.1273	0.03471	3	74348841	6.9e-09	0.021973	35334	0.00108592	38.4096		rs9571687
GCST90199638	Glycerol 3-phosphate levels	rs10521085	T	C	-0.113394	0.108586	16	7662319	0.0249262	5.38568e-06	8201	0.00248922	20.4601																						ADGRF1	rs704	A	G	0.1466	0.49189	17	28367840	5.39e-75	0.008001	35351	0.010743	383.877		rs9638713
GCST90199638	Glycerol 3-phosphate levels	rs113971921	T	C	0.0971709	0.166028	4	108745728	0.0213914	5.5584e-06	8201	0.00261478	21.4948																						ADGRF5	rs11244038	C	G	0.7287	0.0497	9	133220383	0	0.013151	35369	0.0501585	1867.63		rs9673839
GCST90199638	Glycerol 3-phosphate levels	rs11603769	C	G	0.229614	0.0240741	11	98185552	0.0511828	7.25222e-06	8201	0.00247739	20.3625																						ADGRF5	rs11244084	T	C	-0.6694	0.05861	9	133324174	0	0.012089	35371	0.0494473	1839.88		rs9830592
GCST90199638	Glycerol 3-phosphate levels	rs117110311	C	G	0.488462	0.005377	11	107383264	0.106255	4.28443e-06	8201	0.00255206	20.9778																						ADGRF5	rs113328087	A	G	-0.0765	0.0965	6	67526599	1.68e-08	0.013559	35336	0.00102049	36.0948		rs9839081
GCST90199638	Glycerol 3-phosphate levels	rs118152300	T	G	0.167422	0.0451781	10	120249022	0.0374675	7.87849e-06	8201	0.00241827	19.8755																						ADGRF5	rs114876094	A	G	-0.1717	0.05114	6	46327765	7.38e-21	0.018328	35359	0.0028611	101.45		rs9843653
GCST90199638	Glycerol 3-phosphate levels	rs118174096	T	C	-0.281275	0.0158449	6	112661622	0.06139	4.6107e-06	8201	0.00246743	20.2805																						ADGRF5	rs115292223	A	G	-0.2379	0.01216	6	49092893	3.14e-10	0.037813	35359	0.00135969	48.1399		rs9876664
GCST90199638	Glycerol 3-phosphate levels	rs12770630	T	C	-0.115058	0.12587	10	109776626	0.0235144	9.92606e-07	8201	0.00291314	23.9546																						ADGRF5	rs11603123	A	G	0.1342	0.03671	11	126435600	1.55e-11	0.019902	35371	0.00127373	45.1079		rs9888533
GCST90199638	Glycerol 3-phosphate levels	rs138201625	C	G	0.330102	0.0129099	1	158472466	0.0688063	1.6062e-06	8201	0.00277719	22.8336																						ADGRF5	rs117310165	A	G	-0.3864	0.02065	9	132746750	9.07e-40	0.029278	35371	0.00603896	214.89		rs9926784
GCST90199638	Glycerol 3-phosphate levels	rs143671553	G	A	-0.236422	0.0235791	6	76893247	0.0500149	2.27834e-06	8201	0.00257377	21.1568																						ADGRF5	rs117633773	A	G	0.1076	0.04197	17	6953365	1.81e-08	0.019114	35374	0.000931049	32.9638		rs9931586
GCST90199638	Glycerol 3-phosphate levels	rs149000340	T	C	-0.283142	0.0174881	2	207084178	0.059454	1.91329e-06	8201	0.00275498	22.6505																						ADGRF5	rs12203553	C	T	-1.3695	0.01277	6	46795509	0	0.025155	35358	0.0472893	1754.95		rs9951619
GCST90199638	Glycerol 3-phosphate levels	rs149344982	A	G	0.321236	0.0133024	1	21563267	0.0677323	2.10864e-06	8201	0.0027089	22.2706																						ADGRF5	rs141524184	T	C	-0.3288	0.00853	9	132877425	1.02e-12	0.046126	35373	0.00182861	64.7984
GCST90199638	Glycerol 3-phosphate levels	rs162416	G	T	0.0765529	0.289002	3	324356	0.0172667	9.26914e-06	8201	0.00240837	19.7939																						ADGRF5	rs142237120	G	C	-0.2847	0.00969	9	133679312	1.55e-11	0.042223	35370	0.00155561	55.1044
GCST90199638	Glycerol 3-phosphate levels	rs16840029	A	G	0.170339	0.0445551	1	240441410	0.0376776	6.15552e-06	8201	0.00247037	20.3047																						ADGRF5	rs143501783	C	T	0.2026	0.01116	17	7897001	9.16e-09	0.035262	35373	0.000905939	32.073
GCST90199638	Glycerol 3-phosphate levels	rs1780318	T	A	0.448805	0.943146	1	21569132	0.0333781	3.24475e-41	8201	0.0216016	181.022																						ADGRF5	rs151123257	G	T	0.2489	0.01935	9	131601947	1.62e-16	0.03018	35372	0.00235112	83.3551
GCST90199638	Glycerol 3-phosphate levels	rs186366783	A	T	0.2955	0.0223242	20	5516581	0.0524575	1.76967e-08	8201	0.00381167	31.3715																						ADGRF5	rs184254302	G	A	-0.4526	0.00818	6	50816615	1.8e-23	0.045334	35373	0.00332388	117.961
GCST90199638	Glycerol 3-phosphate levels	rs186970614	C	G	0.354048	0.00966006	20	42205095	0.07965	8.78718e-06	8201	0.00239838	19.7116																						ADGRF5	rs190931875	C	T	-1.1327	0.00725	6	47118952	2.05e-122	0.04814	35355	0.0184688	665.212
GCST90199638	Glycerol 3-phosphate levels	rs337370	T	C	-0.0731129	0.519666	5	177500083	0.0158083	3.74668e-06	8201	0.00266861	21.9385																						ADGRF5	rs2377058	G	A	-0.0478	0.33789	16	89668423	5.03e-09	0.008176	35322	0.00102233	36.1457
GCST90199638	Glycerol 3-phosphate levels	rs3750309	G	T	0.0779824	0.455985	8	60876009	0.015705	6.85374e-07	8201	0.00301706	24.8118																						ADGRF5	rs3094373	T	A	0.5571	0.02745	9	133458704	1.13e-107	0.025274	35372	0.0165711	595.995
GCST90199638	Glycerol 3-phosphate levels	rs4709324	C	T	-0.0959369	0.171541	6	159442131	0.0210023	4.92582e-06	8201	0.00261602	21.505																						ADGRF5	rs546248239	T	C	-0.8006	0.01244	9	133189536	4.9e-102	0.03733	35368	0.0157487	565.881
GCST90199638	Glycerol 3-phosphate levels	rs537609697	G	A	-0.424592	0.00853513	16	33920063	0.0873416	1.16631e-06	8201	0.00305113	25.0928																						ADGRF5	rs55714927	T	C	0.0934	0.21166	17	7176997	1.3e-22	0.009544	35370	0.00291123	103.265
GCST90199638	Glycerol 3-phosphate levels	rs56704741	C	T	-0.104833	0.344183	1	21378351	0.0165102	2.15937e-10	8201	0.00496133	40.8808																						ADGRF5	rs56278466	G	T	0.0718	0.35417	10	17833858	1.13e-18	0.008139	35352	0.00235835	83.5649
GCST90199638	Glycerol 3-phosphate levels	rs6695630	G	C	-0.110939	0.12601	1	39602239	0.0235356	2.43304e-06	8201	0.00271088	22.2869																						ADGRF5	rs62572818	G	C	0.1805	0.09101	9	133735988	3.24e-36	0.014364	35366	0.00539054	191.664
GCST90199638	Glycerol 3-phosphate levels	rs6945869	T	C	-0.18358	0.0389125	7	154196642	0.0411328	8.07826e-06	8201	0.00252077	20.72																						ADGRF5	rs72660908	G	C	-0.0874	0.36263	1	25257119	1.86e-27	0.00805	35370	0.00353109	125.33
GCST90199638	Glycerol 3-phosphate levels	rs72650882	C	T	0.193643	0.0394383	1	20713817	0.0400346	1.31888e-06	8201	0.00284104	23.36																						ADGRF5	rs74673858	C	T	0.21	0.02982	9	132987670	1.39e-18	0.023868	35367	0.00255169	90.4715
GCST90199638	Glycerol 3-phosphate levels	rs72852030	T	C	0.269297	0.0168581	2	29222247	0.0591747	5.34198e-06	8201	0.00240391	19.7571																						ADGRF5	rs9349437	C	A	0.1294	0.15534	6	47942202	1.58e-31	0.011077	35362	0.00439404	156.059
GCST90199638	Glycerol 3-phosphate levels	rs7319463	A	G	-0.217628	0.0285504	13	31418470	0.0465571	2.94778e-06	8201	0.00262719	21.5971																						ADGRG5	rs10922098	T	C	-0.1511	0.40011	1	196695521	8.1e-79	0.008039	35338	0.01096	391.574
GCST90199638	Glycerol 3-phosphate levels	rs73499488	G	C	0.248377	0.0231351	11	80347492	0.0518527	1.66738e-06	8201	0.00278842	22.9262																						ADGRG5	rs1707652	T	C	0.0769	0.3102	3	165761011	1.63e-19	0.008511	35339	0.00253074	89.6557
GCST90199638	Glycerol 3-phosphate levels	rs74622263	G	A	-0.148881	0.0567904	16	87361698	0.0334532	8.57032e-06	8201	0.00237461	19.5157																						ADGRG5	rs438999	G	A	0.1223	0.09003	6	31960529	5.01e-19	0.013723	35441	0.00245074	87.0651
GCST90199638	Glycerol 3-phosphate levels	rs75198564	G	A	0.0914908	0.180152	12	125321224	0.0201541	5.63715e-06	8201	0.00247262	20.3233																						ADGRG5	rs7746553	G	C	0.0697	0.1265	6	31928196	4.52e-09	0.011886	35441	0.00107362	38.0888
GCST90199638	Glycerol 3-phosphate levels	rs79393239	T	C	-0.213038	0.0279306	4	184336884	0.0470789	6.03565e-06	8201	0.00246446	20.256																						ADH1A	rs139808768	G	A	-0.2299	0.0132	4	101451404	6.31e-10	0.037186	35340	0.00137693	48.7249
GCST90199638	Glycerol 3-phosphate levels	rs7968044	C	A	-0.0992173	0.140581	12	97298167	0.022321	8.78797e-06	8201	0.00237868	19.5493																						ADH1A	rs189407772	G	A	-0.3742	0.01792	4	99225517	2.51e-34	0.030628	35345	0.00492859	175.054
GCST90199639	Imidazole lactate levels	rs10277377	T	C	0.116516	0.0950995	7	54909022	0.0256952	5.77319e-06	8256	0.00233658	19.3313																						ADH1A	rs3747207	A	G	0.0656	0.22927	22	43928975	1.35e-11	0.0097	35372	0.00152085	53.8745
GCST90199639	Imidazole lactate levels	rs10774021	T	C	0.194878	0.651353	12	240132	0.0158871	1.37213e-34	8256	0.0172488	144.87																						ADH1B	rs1229984	C	T	0.4338	0.00414	4	99318162	3.53e-12	0.062374	35344	0.0015517	54.9254
GCST90199639	Imidazole lactate levels	rs11076256	T	C	0.714384	0.0774033	16	58718562	0.0271182	6.11518e-153	8256	0.0728895	648.93																						ADH1B	rs28414666	A	G	0.0508	0.28585	6	32658674	3.7e-09	0.008614	35439	0.00105362	37.3766
GCST90199639	Imidazole lactate levels	rs11672362	T	C	0.184489	0.0352009	19	43645748	0.0415283	8.89242e-06	8256	0.00231186	19.1263																						ADH1C	rs283415	T	C	0.1279	0.48612	4	99349450	2.51e-55	0.008163	35344	0.0081729	291.227
GCST90199639	Imidazole lactate levels	rs116793365	G	A	-0.300561	0.0127972	3	37065699	0.0670653	7.40785e-06	8256	0.00228253	18.8831																						ADH1C	rs4753123	T	C	-0.068	0.13055	11	94075453	2.03e-08	0.012122	35353	0.00104971	37.1473
GCST90199639	Imidazole lactate levels	rs12601778	T	C	-0.107145	0.434368	17	82233472	0.0153104	2.59273e-12	8256	0.00564112	46.826																						ADH1C	rs738409	G	C	0.0706	0.22998	22	43928847	3.24e-13	0.009692	35372	0.00176535	62.5509
GCST90199639	Imidazole lactate levels	rs143277630	T	C	-0.312217	0.0475578	16	58781671	0.0355437	1.57688e-18	8256	0.00883087	73.5394																						ADH4	rs2954038	A	C	-0.0613	0.31787	8	125495147	1.14e-12	0.008618	35367	0.00162955	57.7231
GCST90199639	Imidazole lactate levels	rs1441770	A	G	-0.0757838	0.399513	8	19899808	0.0157461	1.48783e-06	8256	0.00275561	22.8076																						ADH4	rs3747207	A	G	0.0766	0.22927	22	43928975	1.12e-15	0.009559	35372	0.00207366	73.4977
GCST90199639	Imidazole lactate levels	rs145281230	G	A	-0.439015	0.0105506	3	50205849	0.0738951	2.8318e-09	8256	0.00402401	33.3484																						ADH4	rs4360309	T	C	0.0445	0.43787	8	125511281	3.92e-08	0.008099	35367	0.000974837	34.5087
GCST90199639	Imidazole lactate levels	rs146849590	C	A	-0.504435	0.00444851	12	89073057	0.114153	9.9186e-06	8256	0.00225382	18.645																						ADH4	rs4408267	C	G	-0.0841	0.11168	11	94102229	3.6e-11	0.012705	35353	0.00140335	49.6796
GCST90199639	Imidazole lactate levels	rs148327605	T	C	0.137958	0.0658858	10	92225957	0.0306471	6.74724e-06	8256	0.00234269	19.382																						ADH4	rs5030941	T	C	-0.0554	0.22773	10	69222974	7.06e-09	0.009569	35362	0.00107954	38.2138
GCST90199639	Imidazole lactate levels	rs149262976	C	T	0.405513	0.00729306	7	79487462	0.0885376	4.64715e-06	8256	0.00238106	19.7002																						ADH5	rs13125919	T	C	0.1137	0.11491	4	99078697	5.34e-19	0.012768	35337	0.00262964	93.1633
GCST90199639	Imidazole lactate levels	rs150565193	T	C	-0.248798	0.0195122	3	26721560	0.0546598	5.32028e-06	8256	0.00236849	19.596																						ADH5	rs138191461	C	A	-0.2874	0.01339	4	100993558	3.58e-16	0.035256	35331	0.00218238	77.2698
GCST90199639	Imidazole lactate levels	rs2229742	C	G	0.116801	0.0999389	21	14966851	0.0254704	4.52323e-06	8256	0.00245431	20.3077																						ADH5	rs139040367	C	T	-0.2412	0.01002	4	94371880	3.77e-09	0.040923	35333	0.00115419	40.8259
GCST90199639	Imidazole lactate levels	rs2315488	A	G	-0.0871675	0.220711	4	139202403	0.0184136	2.20296e-06	8256	0.00261374	21.6303																						ADH5	rs151006272	A	G	-0.2634	0.01403	4	100142597	2.54e-14	0.034568	35333	0.00191948	67.9475
GCST90199639	Imidazole lactate levels	rs2805103	A	T	0.0969957	0.70863	9	128836618	0.0168381	8.38658e-09	8256	0.00388507	32.1925																						ADH5	rs28894371	A	G	-0.3572	0.04599	4	99083469	1.43e-77	0.019159	35337	0.0111962	400.096
GCST90199639	Imidazole lactate levels	rs28410020	C	G	0.0844789	0.255178	4	3849751	0.0176684	1.74121e-06	8256	0.00271283	22.4526																						ADH5	rs72678667	C	T	-0.2305	0.01608	4	96035110	2.02e-13	0.031372	35328	0.00168119	59.4899
GCST90199639	Imidazole lactate levels	rs3765719	C	T	0.126601	0.0864132	1	3687327	0.0281066	6.65872e-06	8256	0.00253066	20.9411																						ADH6	rs115122437	A	G	-0.247	0.01179	4	93866130	1.86e-10	0.03876	35339	0.00142163	50.3077
GCST90199639	Imidazole lactate levels	rs4150575	T	C	0.107027	0.688358	11	18334919	0.0165673	1.04616e-10	8256	0.00491459	40.7653																						ADH6	rs13125919	T	C	0.1103	0.11491	4	99078697	5.44e-18	0.012761	35346	0.00247472	87.6835
GCST90199639	Imidazole lactate levels	rs490379	C	A	-0.133215	0.136264	1	88252216	0.0219505	1.28793e-09	8256	0.00417733	34.6243																						ADH6	rs138191461	C	A	-0.3011	0.01339	4	100993558	1.23e-17	0.035216	35340	0.0023954	84.8518
GCST90199639	Imidazole lactate levels	rs61774831	A	C	0.317674	0.0119251	1	53879416	0.0703736	6.35844e-06	8256	0.00237818	19.6763																						ADH6	rs151006272	A	G	-0.2586	0.01403	4	100142597	6.87e-14	0.034524	35342	0.00185016	65.5057
GCST90199639	Imidazole lactate levels	rs61798917	A	G	0.0769112	0.382142	1	89040410	0.0155656	7.76861e-07	8256	0.00279333	23.1207																						ADH6	rs28730617	A	G	-0.3611	0.04562	4	99078444	5.3e-79	0.019188	35346	0.0113543	405.916
GCST90199639	Imidazole lactate levels	rs72933650	T	C	0.132911	0.0722807	6	105879701	0.0300497	9.73273e-06	8256	0.00236914	19.6013																						ADH6	rs72678667	C	T	-0.2342	0.01608	4	96035110	7.92e-14	0.031345	35337	0.0017356	61.434
GCST90199639	Imidazole lactate levels	rs72943057	C	T	-0.219653	0.0234716	6	106574147	0.0494957	9.08721e-06	8256	0.00221173	18.2961																						ADH7	rs10922098	T	C	-0.0787	0.40011	1	196695521	4.3e-22	0.008144	35329	0.00297324	105.349
GCST90199639	Imidazole lactate levels	rs7530513	A	G	0.397623	0.50267	1	88944228	0.0144873	7.70378e-166	8256	0.0790498	708.482																						ADH7	rs140859990	A	G	-0.0876	0.06924	4	98535222	2.57e-08	0.015731	35326	0.000989084	34.973
GCST90199639	Imidazole lactate levels	rs7563086	T	C	0.14342	0.0697089	2	46142357	0.0297498	1.42921e-06	8256	0.00266782	22.0791																						ADH7	rs17529509	A	C	-0.4233	0.0721	4	99430279	2.17e-169	0.015258	35334	0.0239752	867.901
GCST90199639	Imidazole lactate levels	rs9878908	T	C	-0.086292	0.795375	3	12260963	0.0187632	4.24526e-06	8256	0.00242383	20.0549																						ADH7	rs2275848	T	G	-0.0675	0.19759	9	93125038	2.28e-11	0.010095	35349	0.00144477	51.1422
GCST90199640	4-guanidinobutanoate levels	rs112807038	T	C	0.185925	0.0345951	18	14342105	0.0407482	5.04797e-06	8144	0.00230903	18.8436																						ADH7	rs565840574	G	A	0.0619	0.35872	10	17806399	1.35e-13	0.008363	35344	0.00176285	62.4126
GCST90199640	4-guanidinobutanoate levels	rs114708452	T	C	0.193902	0.0385138	3	146791475	0.039056	6.8796e-07	8144	0.00278454	22.7351																						ADH7	rs6846835	C	T	-0.0882	0.23836	4	99350990	7.61e-21	0.009418	35335	0.00282456	100.083
GCST90199640	4-guanidinobutanoate levels	rs11580678	T	G	-0.0749203	0.329111	1	90159570	0.0161818	3.65841e-06	8144	0.00247869	20.2316																						ADH7	rs716556	A	G	0.0586	0.35028	4	99763644	3.9e-12	0.008443	35333	0.00156303	55.3098
GCST90199640	4-guanidinobutanoate levels	rs11787780	T	C	0.0743765	0.285195	9	133589988	0.0165161	6.69172e-06	8144	0.00225544	18.4053																						ADI1	rs10179340	G	A	-0.1107	0.13216	2	3519553	7.69e-22	0.011526	35323	0.00281103	99.5682
GCST90199640	4-guanidinobutanoate levels	rs13107325	T	C	0.131282	0.0736144	4	102267552	0.0286355	4.54884e-06	8144	0.00235069	19.1844																						ADI1	rs2297937	G	T	0.0479	0.28957	10	97882636	2.31e-08	0.008573	35358	0.000944008	33.4079
GCST90199640	4-guanidinobutanoate levels	rs140527149	C	A	-0.459947	0.550523	1	15581637	0.0140263	7.71335e-236	8144	0.104696	952.114																						ADI1	rs704	A	G	-0.0752	0.49189	17	28367840	6.27e-22	0.007813	35351	0.00282678	100.207
GCST90199640	4-guanidinobutanoate levels	rs140852306	T	C	-0.128618	0.0768229	9	95736243	0.0280679	4.59712e-06	8144	0.00234644	19.1496																						ADIPOQ	rs10937275	G	A	-0.0881	0.15107	3	186933001	3.37e-13	0.012104	35368	0.00199082	70.5478
GCST90199640	4-guanidinobutanoate levels	rs150629268	T	G	0.220045	0.0254143	8	24506353	0.0478751	4.30212e-06	8144	0.00239856	19.5761																						ADIPOQ	rs115177000	A	G	-0.1296	0.03491	6	34236116	2.87e-08	0.023355	35347	0.00113177	40.0477
GCST90199640	4-guanidinobutanoate levels	rs151040866	A	G	-0.159233	0.0549247	4	6543550	0.0326279	1.05939e-06	8144	0.00263227	21.4885																						ADIPOQ	rs1187415	C	G	-0.0766	0.3211	12	124006982	9.28e-17	0.009214	35368	0.0025582	90.7052
GCST90199640	4-guanidinobutanoate levels	rs45622433	A	G	-0.392152	0.00786531	14	75023053	0.0846735	3.63311e-06	8144	0.00240008	19.5884																						ADIPOQ	rs12445207	G	C	-0.2567	0.02819	16	82610153	2.59e-23	0.025805	35380	0.00361042	128.192
GCST90199640	4-guanidinobutanoate levels	rs57389554	A	G	-0.14118	0.0592876	2	151848216	0.0313033	6.48089e-06	8144	0.00222329	18.1424																						ADIPOQ	rs143257534	T	C	-0.6346	0.03444	3	186834099	1.88e-154	0.02397	35367	0.0267838	973.278
GCST90199640	4-guanidinobutanoate levels	rs61287921	A	G	-0.307334	0.0120779	6	89346157	0.06837	6.95176e-06	8144	0.00225406	18.394																						ADIPOQ	rs1538742	A	C	-0.0626	0.42009	1	219494910	5.26e-13	0.008672	35356	0.00190933	67.6317
GCST90199640	4-guanidinobutanoate levels	rs61991622	A	G	0.139752	0.0647691	14	41384425	0.0309457	6.30045e-06	8144	0.0023661	19.3105																						ADIPOQ	rs17366653	C	T	-0.6458	0.0033	3	186853027	9.3e-19	0.073028	35366	0.0027435	97.2879
GCST90199640	4-guanidinobutanoate levels	rs6556949	T	C	0.0747603	0.300935	5	97146631	0.0167779	8.35456e-06	8144	0.00235159	19.1918																						ADIPOQ	rs2581790	C	T	-0.0541	0.34173	3	53067764	3.26e-09	0.009142	35349	0.00131678	46.6054
GCST90199640	4-guanidinobutanoate levels	rs706151	G	A	0.0669338	0.467889	7	134425414	0.0149986	8.09437e-06	8144	0.00223083	18.204																						ADIPOQ	rs2954038	A	C	0.0551	0.31787	8	125495147	1.98e-09	0.009184	35367	0.00131659	46.6225
GCST90199640	4-guanidinobutanoate levels	rs71631750	C	G	0.0985226	0.192917	1	15757403	0.0191944	2.85354e-07	8144	0.00302267	24.6852																						ADIPOQ	rs4805881	C	A	0.0862	0.30469	19	33405526	1.04e-20	0.009237	35369	0.00314834	111.699
GCST90199640	4-guanidinobutanoate levels	rs72632963	C	T	-0.272225	0.0149686	11	12411139	0.0611352	8.47468e-06	8144	0.00218533	17.8319																						ADIPOQ	rs4896469	G	A	-0.0495	0.36184	6	139522650	2.8e-08	0.008913	35354	0.00113158	40.0491
GCST90199640	4-guanidinobutanoate levels	rs7380998	G	A	-0.179866	0.961782	5	112609807	0.0385778	3.12531e-06	8144	0.00237833	19.4106																						ADIPOQ	rs5013866	G	A	-0.0572	0.24462	5	54005117	1.05e-08	0.009995	35366	0.00120915	42.8121
GCST90199640	4-guanidinobutanoate levels	rs77951681	C	T	0.101923	0.138948	18	21587191	0.021744	2.76668e-06	8144	0.00248574	20.2893																						ADIPOQ	rs56211697	T	C	0.153	0.0895	3	186712208	1.33e-23	0.015279	35367	0.00381519	135.441
GCST90199640	4-guanidinobutanoate levels	rs7969761	T	C	0.0903542	0.545855	12	246676	0.0151665	2.56147e-09	8144	0.00404761	33.0896																						ADIPOQ	rs56278466	G	T	0.0539	0.35417	10	17833858	2.17e-09	0.009007	35352	0.00132904	47.044
GCST90199641	Glucuronate levels	rs10898981	C	A	0.0773381	0.678023	11	74381420	0.0164678	2.64893e-06	7988	0.00261148	20.9099																						ADIPOQ	rs56823429	A	C	0.0877	0.27766	16	81500184	7.49e-20	0.009616	35375	0.00308521	109.471
GCST90199641	Glucuronate levels	rs111273747	G	A	0.349979	0.010158	2	54160481	0.0761519	4.31095e-06	7988	0.00246313	19.7192																						ADIPOQ	rs57420784	T	C	0.1113	0.06163	3	186266175	6.21e-10	0.017995	35367	0.0014328	50.7438
GCST90199641	Glucuronate levels	rs116932970	C	A	0.16785	0.042454	22	18070390	0.0379049	9.50326e-06	7988	0.00229061	18.3348																						ADIPOQ	rs59436957	A	G	0.0677	0.2202	12	20315489	5.2e-11	0.010312	35422	0.00157401	55.8394
GCST90199641	Glucuronate levels	rs117910752	G	A	0.185814	0.0415035	8	37721648	0.0381401	1.10542e-06	7988	0.00274702	21.9981																						ADIPOQ	rs7118490	A	G	0.0734	0.16027	11	14350398	2.58e-10	0.01161	35369	0.00145015	51.3621
GCST90199641	Glucuronate levels	rs12050756	G	A	0.199795	0.0314485	15	32792425	0.0437976	5.07208e-06	7988	0.00243177	19.4674																						ADK	rs10814104	C	T	0.0976	0.20887	9	34360289	6.95e-23	0.00991	35350	0.00314814	111.632
GCST90199641	Glucuronate levels	rs12092559	T	G	-0.106219	0.118985	1	53119153	0.0234488	5.9031e-06	7988	0.00236543	18.9351																						ADK	rs1354034	C	T	0.0618	0.38119	3	56815721	9.25e-14	0.008294	35356	0.0018018	63.8157
GCST90199641	Glucuronate levels	rs140946796	G	T	0.373006	0.00899371	3	13141142	0.0808908	4.00306e-06	7988	0.00248014	19.8557																						ADK	rs4746172	T	C	0.0561	0.25297	10	74096084	1.23e-09	0.009233	35369	0.0011895	42.119
GCST90199641	Glucuronate levels	rs141615044	A	C	0.336958	0.010653	9	129612425	0.0744002	5.92643e-06	7988	0.00239333	19.159																						ADK	rs586689	T	C	0.053	0.30367	11	88186313	1.4e-09	0.008752	35351	0.00118795	42.0428
GCST90199641	Glucuronate levels	rs150551895	T	C	0.264587	0.0176136	21	17149914	0.0586271	6.39044e-06	7988	0.00242269	19.3946																						ADK	rs75792246	G	C	0.1172	0.03944	19	45179618	7.3e-09	0.020263	35370	0.00104075	36.8476
GCST90199641	Glucuronate levels	rs1561398	T	C	-0.0832245	0.252229	5	72190958	0.0178383	3.07873e-06	7988	0.00261274	20.92																						ADM	rs1706435	G	A	0.0504	0.36981	3	165743688	7.25e-10	0.008181	35339	0.00118397	41.8876
GCST90199641	Glucuronate levels	rs189957470	T	C	-0.288782	0.0160574	12	56534866	0.0611897	2.36482e-06	7988	0.00263521	21.1004																						ADM	rs2304456	G	T	-0.1801	0.12203	3	186727263	8.37e-49	0.012266	35368	0.0069503	247.525
GCST90199641	Glucuronate levels	rs62391856	T	C	0.0882028	0.215529	5	126449075	0.0192251	4.47738e-06	7988	0.00263074	21.0645																						ADM	rs2731672	C	T	0.0688	0.25436	5	177415473	1.4e-13	0.009302	35362	0.0017955	63.603
GCST90199641	Glucuronate levels	rs6539427	C	T	-0.0846334	0.220234	12	108450527	0.0184289	4.38124e-06	7988	0.00246015	19.6952																						ADM2	rs16830188	T	C	0.2151	0.01152	1	24972350	2.14e-08	0.038408	35371	0.00105373	37.3088
GCST90199641	Glucuronate levels	rs73231674	G	T	-0.140286	0.0645404	21	42831393	0.031236	7.08371e-06	7988	0.00237638	19.023																						ADM2	rs8142906	A	G	0.149	0.16004	22	50478154	1.81e-41	0.011046	35333	0.00596884	212.151
GCST90199641	Glucuronate levels	rs7510321	C	T	0.0811601	0.771942	21	31524330	0.0183015	9.22398e-06	7988	0.00231924	18.5645																						ADM2	rs9271378	G	A	-0.0506	0.32849	6	32619523	5.07e-09	0.008657	35439	0.00112955	40.0731
GCST90199641	Glucuronate levels	rs9491556	T	C	0.419107	0.00679673	6	98429880	0.0935382	7.44346e-06	7988	0.00237147	18.9836																						ADPGK	rs12986064	C	T	-0.0496	0.49197	19	54251270	8.23e-09	0.008606	35368	0.00122976	43.5453
GCST90199642	Ribitol levels	rs111422112	C	T	0.342769	0.010822	22	23574266	0.075336	5.36802e-06	8128	0.00251545	20.4921																						ADPGK	rs3184504	C	T	-0.052	0.37862	12	111446804	8.83e-10	0.008484	35371	0.00127232	45.0581
GCST90199642	Ribitol levels	rs111534509	A	G	0.157601	0.0533091	5	97927918	0.034992	6.67078e-06	8128	0.00250702	20.4232																						ADPRH	rs188302747	G	C	0.12	0.0349	6	32265199	3.65e-08	0.02179	35439	0.000970041	34.4087
GCST90199642	Ribitol levels	rs113682909	C	G	-0.405067	0.00939639	8	67846768	0.0804974	4.85273e-07	8128	0.00305453	24.8972																						ADPRH	rs539432790	G	C	0.1519	0.02095	19	10101623	4.85e-08	0.027837	35369	0.00094653	33.5076
GCST90199642	Ribitol levels	rs115232717	G	A	-0.516457	0.0059106	5	62246077	0.0995462	2.12436e-07	8128	0.00313441	25.5503																						ADPRH	rs6542680	T	C	-0.2542	0.18362	2	3592552	6.49e-135	0.010283	35332	0.0193728	697.964
GCST90199642	Ribitol levels	rs117035597	A	C	-0.164258	0.0453645	22	36220843	0.0368759	8.41487e-06	8128	0.00233688	19.034																						ADPRH	rs709277	G	A	-0.0502	0.26689	2	2828910	3.36e-08	0.009092	35315	0.000986141	34.858
GCST90199642	Ribitol levels	rs117587050	C	T	0.301156	0.015144	11	105893774	0.0631777	1.87162e-06	8128	0.00270537	22.0435																						ADPRH	rs74582131	G	C	0.3099	0.00561	2	3583625	3.98e-09	0.052661	35336	0.0010715	37.901
GCST90199642	Ribitol levels	rs12144476	C	T	0.222626	0.0264037	1	184922992	0.0482583	3.96485e-06	8128	0.00254815	20.7592																						ADPRH	rs80220851	T	A	0.1978	0.02345	2	3646069	1.32e-13	0.026713	35336	0.00179193	63.4295
GCST90199642	Ribitol levels	rs12625462	A	G	0.100419	0.141742	20	860453	0.0222218	6.21488e-06	8128	0.00245346	19.9858																						ADPRHL2	rs115161332	G	A	-0.1735	0.03526	1	34711200	3.48e-15	0.022039	35376	0.00204796	72.5932
GCST90199642	Ribitol levels	rs13046014	C	G	0.143955	0.0710291	21	23833029	0.0298658	1.43512e-06	8128	0.00273478	22.2837																						ADPRHL2	rs115359099	G	C	-0.2816	0.01342	1	34101261	1.94e-15	0.035442	35374	0.00209981	74.4308
GCST90199642	Ribitol levels	rs13100424	G	C	0.294562	0.0200999	3	62130041	0.0550166	8.60081e-08	8128	0.0034179	27.8691																						ADPRHL2	rs1354034	C	T	0.0485	0.38119	3	56815721	4.59e-09	0.008274	35356	0.00110972	39.2765
GCST90199642	Ribitol levels	rs1420467	A	G	0.0920482	0.792493	3	169009292	0.0191097	1.45859e-06	8128	0.00278669	22.7079																						ADPRHL2	rs138217819	A	G	-0.7469	0.00998	1	35206827	1.13e-75	0.040575	35374	0.0110238	394.279
GCST90199642	Ribitol levels	rs142220999	T	C	0.334271	0.0109313	10	18476449	0.0744908	7.20911e-06	8128	0.00241616	19.6813																						ADPRHL2	rs189667326	C	G	-0.3621	0.01193	1	37788015	1.26e-23	0.036142	35379	0.00309112	109.693
GCST90199642	Ribitol levels	rs144424724	T	C	-0.331572	0.0110974	7	3631189	0.0738799	7.18982e-06	8128	0.00241302	19.6556																						ADPRHL2	rs79158556	A	G	-0.2061	0.03261	1	36392933	6.93e-20	0.022577	35374	0.00268002	95.0525
GCST90199642	Ribitol levels	rs145095548	C	A	0.524916	0.00468731	14	80786850	0.112951	3.363e-06	8128	0.00257095	20.9454																						ADRBK1	rs1354034	C	T	0.0888	0.38119	3	56815721	7.22e-27	0.008274	35356	0.0037201	132.012
GCST90199642	Ribitol levels	rs183901354	T	C	-0.901248	0.00166482	13	32328310	0.188913	1.83581e-06	8128	0.00269999	21.9995																						ADRBK1	rs185009887	A	G	-0.1465	0.02519	17	5848332	2.02e-08	0.026113	35374	0.00105403	37.3225
GCST90199642	Ribitol levels	rs186730428	G	A	-0.0721017	0.377822	5	119601173	0.0158572	5.44296e-06	8128	0.00244412	19.9096																						ADRBK1	rs4980320	C	T	0.0528	0.46986	11	198986	6.02e-11	0.008069	35352	0.00138885	49.1643
GCST90199642	Ribitol levels	rs192431765	C	G	0.406925	0.00788428	13	98287262	0.0876599	3.44911e-06	8128	0.0025905	21.1051																						ADRM1	rs1555405	A	G	-0.0504	0.30381	14	100710432	5.6e-09	0.008647	35380	0.00107454	38.0558
GCST90199642	Ribitol levels	rs2186050	C	G	-0.0781457	0.355675	9	129603702	0.0165737	2.41664e-06	8128	0.00279897	22.8083																						ADSS	rs1354034	C	T	0.0717	0.38119	3	56815721	1.47e-18	0.008155	35347	0.00242531	85.931
GCST90199642	Ribitol levels	rs2744764	T	C	0.117358	0.0960564	1	25722122	0.0259235	5.98024e-06	8128	0.00239179	19.4823																						ADSSL1	rs10142660	T	G	0.3675	0.13266	14	104759283	5.94e-203	0.01209	35109	0.0310795	1126.11
GCST90199642	Ribitol levels	rs34552467	C	A	0.0748839	0.329207	16	88476287	0.0166187	6.60635e-06	8128	0.00247665	20.1752																						ADSSL1	rs1354034	C	T	0.0573	0.38119	3	56815721	8.17e-12	0.008383	35356	0.00154895	54.8466
GCST90199642	Ribitol levels	rs3845611	G	T	-0.104901	0.13437	1	13580483	0.0226947	3.79543e-06	8128	0.00255991	20.8552																						ADSSL1	rs141959627	C	T	0.137	0.04351	14	105769663	3.44e-11	0.020675	34968	0.00156221	54.7099
GCST90199642	Ribitol levels	rs60688348	C	A	0.0788168	0.263264	7	157052597	0.0175391	6.99747e-06	8128	0.00240974	19.6289																						ADSSL1	rs2494748	T	C	0.105	0.37457	14	104792555	7.05e-35	0.008523	35107	0.00516559	182.28
GCST90199642	Ribitol levels	rs62058095	C	G	-0.355229	0.00930835	17	57525201	0.07998	8.93446e-06	8128	0.00232733	18.956																						ADSSL1	rs34086344	A	C	-0.0493	0.45997	14	104205489	2.48e-09	0.008268	35138	0.00120746	42.4765
GCST90199642	Ribitol levels	rs7190382	T	A	-0.0809751	0.643304	16	77504386	0.0163858	7.74104e-07	8128	0.00300918	24.5264																						ADSSL1	rs780093	C	T	-0.0525	0.34157	2	27519736	1e-09	0.008594	35373	0.00123976	43.906
GCST90199642	Ribitol levels	rs7252227	T	G	-0.0705068	0.581229	19	40795210	0.0155659	5.90998e-06	8128	0.00242	19.7126																						AES	rs10922098	T	C	-0.1344	0.40011	1	196695521	4.33e-63	0.008016	35338	0.00867121	309.086
GCST90199642	Ribitol levels	rs72688441	A	G	-0.603321	0.0538338	1	45585381	0.0335227	2.04224e-72	8128	0.0370808	312.922																						AES	rs11539938	C	T	-0.0526	0.43588	19	3062859	5.37e-11	0.008018	35328	0.00136063	48.1311
GCST90199642	Ribitol levels	rs72722075	T	C	-0.141262	0.123722	15	45031276	0.0235479	1.98631e-09	8128	0.00432683	35.3126																						AES	rs1707652	T	C	0.0607	0.3102	3	165761011	8.95e-13	0.008494	35339	0.00157678	55.8068
GCST90199642	Ribitol levels	rs73217598	A	G	0.307856	0.0144704	8	14190551	0.0648737	2.08033e-06	8128	0.00270318	22.0256																						AES	rs444921	T	C	0.089	0.13897	6	31964400	4.15e-15	0.011337	35441	0.00189561	67.3062
GCST90199642	Ribitol levels	rs73248229	G	T	-0.190145	0.0358819	4	41028911	0.0417423	5.23327e-06	8128	0.00250153	20.3784																						AES	rs6457457	T	C	0.1167	0.06527	6	31910331	2.27e-13	0.015917	35441	0.00166177	58.9896
GCST90199642	Ribitol levels	rs73317157	A	G	-0.122647	0.0875741	12	66992819	0.0273357	7.23375e-06	8128	0.0024039	19.5812																						AFM	rs11554159	A	G	0.0656	0.2398	19	18175134	1.33e-11	0.009696	35353	0.00156897	55.5518
GCST90199642	Ribitol levels	rs74995512	A	G	-0.331117	0.0113902	2	54360165	0.0720991	4.37895e-06	8128	0.00246916	20.1141																						AFM	rs1391790	T	C	-0.1291	0.05564	12	24050162	1.08e-12	0.018133	35360	0.00175149	62.0378
GCST90199642	Ribitol levels	rs77703857	T	C	0.191571	0.0350223	8	13054916	0.0432535	9.46597e-06	8128	0.00248057	20.2072																						AFM	rs142287165	C	T	-0.3467	0.01024	4	74637102	1.04e-17	0.040457	35349	0.00243651	86.3335
GCST90199642	Ribitol levels	rs77987208	C	T	-0.117677	0.132946	12	4758793	0.0227397	2.27943e-07	8128	0.00319253	26.0256																						AFM	rs143052621	C	T	-0.1034	0.05306	4	71953307	1.93e-08	0.018405	35352	0.00107439	38.0204
GCST90199642	Ribitol levels	rs7903429	T	C	0.0970626	0.170385	10	68178595	0.0205295	2.268e-06	8128	0.00266343	21.7009																						AFM	rs429358	C	T	-0.0616	0.17407	19	44908684	2.27e-08	0.011019	35368	0.00109109	38.6295
GCST90199642	Ribitol levels	rs80012250	G	A	-0.164302	0.0478994	7	8248643	0.0363521	6.19202e-06	8128	0.00246223	20.0575																						AFM	rs4575545	A	G	-0.0651	0.26586	16	79721549	3.76e-12	0.009372	35371	0.00165434	58.6092
GCST90199643	Glycodeoxycholate levels	rs115480587	G	A	-0.243568	0.024909	4	35291120	0.0535613	5.42975e-06	6877	0.00288185	19.87																						AFM	rs6852471	G	T	0.2877	0.01946	4	73539499	2.53e-22	0.029605	35353	0.00315877	112.019
GCST90199643	Glycodeoxycholate levels	rs118040844	A	T	0.429065	0.00810253	17	14355668	0.0950748	6.39414e-06	6877	0.00295913	20.4044																						AFM	rs72858937	T	C	-0.7517	0.01389	4	73539253	1.49e-96	0.036051	35353	0.0154791	555.806
GCST90199643	Glycodeoxycholate levels	rs13101279	A	G	0.0770005	0.608785	4	43747301	0.0172893	8.44267e-06	6877	0.00282421	19.4714																						AFP	rs6542680	T	C	-0.0568	0.18362	2	3592552	2.65e-08	0.01021	35332	0.000967251	34.206
GCST90199643	Glycodeoxycholate levels	rs146174820	A	G	-0.286214	0.0197154	2	68387100	0.0611534	2.86509e-06	6877	0.00316643	21.8383																						AFP	rs7556983	A	G	-0.0736	0.1098	2	17773988	4.71e-09	0.012566	35376	0.00105895	37.499
GCST90199643	Glycodeoxycholate levels	rs2155345	T	G	-0.0810837	0.318609	11	106056961	0.0182146	8.52414e-06	6877	0.00285464	19.6818																						AGA	rs116430705	A	G	0.1385	0.0349	4	73370902	1.86e-10	0.021734	35343	0.00129219	45.7265
GCST90199643	Glycodeoxycholate levels	rs2290258	C	A	0.124683	0.106372	2	99400611	0.0274227	5.44905e-06	6877	0.00295548	20.3792																						AGA	rs11755689	G	A	0.0547	0.33707	6	32618599	1.92e-11	0.008149	35424	0.00133719	47.4293
GCST90199643	Glycodeoxycholate levels	rs2351511	T	C	0.322661	0.985905	14	61082729	0.0724084	8.3451e-06	6877	0.0028935	19.9505																						AGA	rs35617250	T	C	-0.1237	0.16537	1	196710552	1.13e-30	0.010744	35327	0.00422396	149.844
GCST90199643	Glycodeoxycholate levels	rs3132031	C	G	0.136212	0.083724	2	114219580	0.0306465	8.80501e-06	6877	0.00284667	19.6267																						AGA	rs4735839	T	C	0.0509	0.25086	8	1112631	3.88e-08	0.009261	35259	0.000973778	34.366
GCST90199643	Glycodeoxycholate levels	rs55917677	T	C	0.0908851	0.234824	4	153779899	0.0199131	5.01701e-06	6877	0.00296838	20.4684																						AGA	rs6829551	C	T	-0.1149	0.19266	4	73307998	7.34e-30	0.010123	35343	0.00410694	145.742
GCST90199643	Glycodeoxycholate levels	rs60930884	G	T	-0.127602	0.0979532	3	70517313	0.028606	8.16974e-06	6877	0.00287735	19.8389																						AGAP2	rs1354034	C	T	0.0742	0.38119	3	56815721	7.98e-19	0.008374	35356	0.00259739	92.0671
GCST90199643	Glycodeoxycholate levels	rs62448268	A	G	0.0953227	0.206154	7	22789845	0.0205955	3.68649e-06	6877	0.00297407	20.5077																						AGAP2	rs4980320	C	T	0.0524	0.46986	11	198986	1.34e-10	0.008158	35352	0.00136789	48.4212
GCST90199643	Glycodeoxycholate levels	rs73153108	T	C	0.230561	0.027794	3	27092670	0.0515713	7.7958e-06	6877	0.00287284	19.8077																						AGAP3	rs10922098	T	C	-0.1207	0.40011	1	196695521	1.54e-51	0.007992	35338	0.00699352	248.863
GCST90199643	Glycodeoxycholate levels	rs7403557	G	A	0.101229	0.731422	15	27057832	0.019175	1.29754e-07	6877	0.00402604	27.7909																						AGAP3	rs1355538	G	A	-0.0599	0.39847	3	165787389	7.1e-14	0.008002	35338	0.00172003	60.8838
GCST90199643	Glycodeoxycholate levels	rs74927400	T	C	0.330046	0.0157956	11	75231821	0.0678883	1.16438e-06	6877	0.00338688	23.364																						AGAP3	rs550671	T	C	0.0932	0.14045	6	31976816	1.29e-16	0.011263	35440	0.00209727	74.4793
GCST90199643	Glycodeoxycholate levels	rs75878687	C	G	0.274662	0.0193798	9	7721779	0.0617298	8.61017e-06	6877	0.00286733	19.7696																						AGAP3	rs6457457	T	C	0.0969	0.06527	6	31910331	1.01e-09	0.015863	35441	0.00114572	40.6496
GCST90199643	Glycodeoxycholate levels	rs7687207	G	A	0.0783161	0.548944	4	89128817	0.0172861	5.88215e-06	6877	0.00303732	20.9452																						AGER	rs10138671	G	A	0.192	0.39722	14	65393374	6.38e-116	0.008389	35360	0.0176532	635.397
GCST90199643	Glycodeoxycholate levels	rs76962381	T	C	-0.10889	0.207403	8	58264401	0.0207547	1.55001e-07	6877	0.00389828	26.9056																						AGER	rs1057239	A	G	-0.0469	0.46634	1	175161068	1.55e-08	0.008292	35347	0.00109482	38.7388
GCST90199643	Glycodeoxycholate levels	rs80078071	A	G	0.0973519	0.191709	4	180100099	0.0216891	7.17216e-06	6877	0.00293717	20.2525																						AGER	rs10735335	A	G	-0.0535	0.34732	12	95869659	6.63e-10	0.008664	35364	0.00129768	45.9482
GCST90199643	Glycodeoxycholate levels	rs9514591	C	T	-0.0820086	0.299417	13	106902887	0.0184498	8.79046e-06	6877	0.00282153	19.4529																						AGER	rs10824665	A	G	-0.0738	0.18965	10	78917233	2.11e-12	0.010502	35370	0.00167405	59.3071
GCST90199644	Theobromine levels	rs113666924	A	G	-0.199128	0.0343297	22	40846014	0.043086	3.80707e-06	8137	0.00262902	21.4434																						AGER	rs111510768	A	G	-0.0688	0.16347	8	101464878	8.34e-10	0.011208	35358	0.00129457	45.8302
GCST90199644	Theobromine levels	rs115810418	T	A	0.173537	0.0458835	2	105327409	0.0370651	2.84155e-06	8137	0.00263677	21.5068																						AGER	rs11243421	C	T	-0.1876	0.42171	9	131550651	2.57e-112	0.00833	35372	0.0171655	617.746
GCST90199644	Theobromine levels	rs11653172	G	A	-0.0719812	0.507309	17	12739959	0.0161773	8.6063e-06	8137	0.00259009	21.1251																						AGER	rs116592029	C	T	-0.106	0.06491	3	168987802	3.74e-10	0.016921	35355	0.00136398	48.2865
GCST90199644	Theobromine levels	rs11657948	A	G	0.119169	0.0951605	17	9168331	0.026931	9.6448e-06	8137	0.0024456	19.9437																						AGER	rs117048263	A	C	-0.2084	0.02406	3	169371794	1.75e-14	0.027178	35355	0.0020396	72.2532
GCST90199644	Theobromine levels	rs116892987	A	G	-0.329003	0.0122552	6	102527357	0.0711461	3.758e-06	8137	0.00262056	21.3743																						AGER	rs12201133	A	C	0.0967	0.27989	6	129969624	4.28e-25	0.009345	35365	0.00376937	133.801
GCST90199644	Theobromine levels	rs117966480	C	A	-0.322677	0.0145231	9	126819947	0.0654721	8.28759e-07	8137	0.00298038	24.3179																						AGER	rs12461753	A	G	-0.0702	0.1638	19	37711614	3.82e-10	0.011212	35377	0.00134998	47.8202
GCST90199644	Theobromine levels	rs12431055	T	C	0.128412	0.0798941	13	29639326	0.0287893	8.17999e-06	8137	0.00242434	19.7699																						AGER	rs12492447	G	A	-0.15	0.02824	3	167194810	1.44e-09	0.02479	35354	0.00123491	43.7106
GCST90199644	Theobromine levels	rs12549440	T	C	0.0794261	0.34769	8	122576372	0.0165038	1.48987e-06	8137	0.00286156	23.3456																						AGER	rs12501006	G	C	0.1474	0.12959	4	55637352	7.4e-33	0.012346	35360	0.0049014	174.157
GCST90199644	Theobromine levels	rs13065149	T	G	-0.0774221	0.416893	3	176871340	0.0160933	1.50311e-06	8137	0.00291429	23.777																						AGER	rs12906898	A	G	0.0533	0.31983	15	66754458	2.18e-09	0.008908	35364	0.00123601	43.7618
GCST90199644	Theobromine levels	rs139776	T	C	-0.0834689	0.332129	22	24917479	0.0169698	8.7129e-07	8137	0.00309086	25.2221																						AGER	rs138821634	A	C	-0.2555	0.00918	6	27906848	1.29e-08	0.044927	35442	0.00118754	42.1366
GCST90199644	Theobromine levels	rs144661998	A	G	0.0958879	0.159529	10	105655335	0.0213092	6.80036e-06	8137	0.00246559	20.1071																						AGER	rs143857717	A	T	-0.3359	0.0101	6	25890123	1.29e-15	0.042009	35375	0.00225612	79.9863
GCST90199644	Theobromine levels	rs147824813	G	T	0.298848	0.0136067	10	127259371	0.0673004	8.9747e-06	8137	0.00239736	19.5494																						AGER	rs147143466	A	G	-0.3982	0.0092	6	30884611	2.27e-21	0.041953	35439	0.00289072	102.735
GCST90199644	Theobromine levels	rs150576152	G	A	0.207064	0.0301517	15	62851995	0.0456525	5.7426e-06	8137	0.00250758	20.4504																						AGER	rs149363012	T	C	0.2818	0.01381	12	561354	1.34e-14	0.036589	35310	0.00216305	76.5385
GCST90199644	Theobromine levels	rs2529273	T	C	0.101541	0.726808	7	74873835	0.0178971	1.39856e-08	8137	0.0040945	33.4457																						AGER	rs149438404	A	G	0.1343	0.06057	7	74609727	1.38e-14	0.017446	35340	0.0020526	72.6839
GCST90199644	Theobromine levels	rs2628473	C	G	0.0753681	0.306775	2	88810258	0.0169935	9.20294e-06	8137	0.00241601	19.7019																						AGER	rs1569419	C	T	-0.1348	0.23113	1	3080038	1e-42	0.009839	35333	0.00645831	229.662
GCST90199644	Theobromine levels	rs35155698	C	T	0.0750576	0.300798	3	895304	0.0169732	9.77406e-06	8137	0.00236972	19.3235																						AGER	rs17762402	A	G	0.0947	0.08419	11	61785729	1.39e-10	0.014758	35367	0.00138292	48.9746
GCST90199644	Theobromine levels	rs56113850	C	T	-0.105914	0.576193	19	40847202	0.0155754	1.04562e-11	8137	0.00547864	44.8143																						AGER	rs2070600	T	C	-0.744	0.04306	6	32183666	4.42e-296	0.02023	35440	0.0456178	1693.88
GCST90199644	Theobromine levels	rs62205691	A	G	-0.282897	0.0153181	20	57241225	0.0634126	8.15002e-06	8137	0.00241428	19.6877																						AGER	rs2477642	C	T	0.0549	0.43852	10	17821038	5.08e-11	0.008358	35351	0.00148422	52.5437
GCST90199644	Theobromine levels	rs62462718	A	G	-0.0777005	0.317824	7	63832020	0.0173769	7.76761e-06	8137	0.00261795	21.3529																						AGER	rs2639184	C	T	0.0545	0.34019	15	95837340	4.58e-10	0.008744	35365	0.00133341	47.2163
GCST90199644	Theobromine levels	rs6497692	T	C	0.0748062	0.431385	16	23868061	0.0156289	1.69789e-06	8137	0.00274529	22.3944																						AGER	rs2794264	G	C	-0.0681	0.22349	6	43440728	1.14e-11	0.010032	35367	0.00160964	57.0168
GCST90199644	Theobromine levels	rs6569661	G	A	-0.0859588	0.726404	6	130185619	0.0178126	1.39498e-06	8137	0.00293696	23.9626																						AGER	rs2852746	G	A	-0.059	0.3595	18	44649359	5.77e-12	0.008569	35346	0.00160307	56.7498
GCST90199644	Theobromine levels	rs6669746	A	G	0.0701676	0.483722	1	15027271	0.0154489	5.57445e-06	8137	0.00245914	20.0544																						AGER	rs33443	A	T	0.0589	0.29656	5	52983403	7.31e-11	0.009042	35361	0.00144744	51.2542
GCST90199644	Theobromine levels	rs6878843	T	G	0.11814	0.0981603	5	103831871	0.0259449	5.27622e-06	8137	0.00247109	20.1521																						AGER	rs34907759	A	G	0.092	0.07174	14	66129863	1.52e-08	0.016258	35365	0.00112729	39.9094
GCST90199644	Theobromine levels	rs72870405	A	T	-0.15323	0.0614672	2	162080573	0.0326215	2.63736e-06	8137	0.00270901	22.0977																						AGER	rs34979081	G	T	-0.0499	0.3199	21	17618066	1.8e-08	0.008863	35355	0.00108347	38.3456
GCST90199644	Theobromine levels	rs7485735	C	T	-0.0794824	0.686925	12	71325737	0.0175283	5.77336e-06	8137	0.00271725	22.1651																						AGER	rs35705950	T	G	-0.0939	0.12583	11	1219991	4.61e-14	0.012449	35352	0.00193973	68.7027
GCST90199644	Theobromine levels	rs79880362	T	C	0.146943	0.0745231	4	125202033	0.0295016	6.33111e-07	8137	0.00297841	24.3017																						AGER	rs4685105	G	A	-0.0589	0.40132	3	14278676	2.66e-12	0.008421	35369	0.00166704	59.0567
GCST90199645	Quinate levels	rs112388569	T	C	-0.298781	0.0132667	4	7138269	0.0671713	8.66557e-06	8200	0.00233721	19.2054																						AGER	rs4734869	A	T	0.1614	0.23603	8	105500600	3.26e-61	0.009778	35360	0.00939465	335.326
GCST90199645	Quinate levels	rs114371828	T	C	-0.267108	0.0166605	1	201989140	0.0601557	8.98427e-06	8200	0.00233774	19.2097																						AGER	rs4886410	C	G	-0.061	0.32672	15	74773303	3.62e-12	0.008775	35358	0.00163705	57.9743
GCST90199645	Quinate levels	rs115520044	A	G	0.330168	0.0166095	14	49488289	0.0606751	5.28093e-08	8200	0.00356109	29.2981																						AGER	rs4902375	C	T	-0.0574	0.23573	14	65254791	3.49e-09	0.009718	35358	0.00118718	42.0237
GCST90199645	Quinate levels	rs116020639	C	T	-0.316022	0.0157528	2	64880349	0.0623683	4.04057e-07	8200	0.0030969	25.4672																						AGER	rs4975932	C	T	-0.054	0.2636	5	46359647	7.79e-09	0.009354	35362	0.00113208	40.0757
GCST90199645	Quinate levels	rs140759816	A	T	-0.186302	0.0375843	5	16902686	0.0405924	4.44137e-06	8200	0.00251093	20.6364																						AGER	rs530931965	C	T	0.0572	0.29811	10	17908190	2.63e-10	0.009052	35353	0.0013692	48.469
GCST90199645	Quinate levels	rs145444661	T	C	-0.329336	0.0131884	18	43137607	0.0679412	1.25107e-06	8200	0.00282316	23.2098																						AGER	rs56049626	G	T	0.1175	0.23736	13	73072892	7.17e-34	0.009685	35358	0.00499842	177.612
GCST90199645	Quinate levels	rs1594297	A	G	0.224925	0.974516	2	16476976	0.0505211	8.50366e-06	8200	0.00251282	20.652																						AGER	rs56332871	A	C	0.0671	0.23279	15	96171587	6.13e-12	0.009758	35362	0.00160825	56.9593
GCST90199645	Quinate levels	rs183574340	A	G	-0.415375	0.00850881	17	12699211	0.0834702	6.48022e-07	8200	0.00291118	23.9355																						AGER	rs6045291	T	G	0.1041	0.1075	20	18248816	5.21e-15	0.013309	35379	0.00207945	73.7179
GCST90199645	Quinate levels	rs186185553	T	C	-0.255397	0.0190144	11	57944141	0.0568661	7.08223e-06	8200	0.00243336	19.9974																						AGER	rs62055069	C	A	0.1165	0.03872	16	73043823	4.01e-08	0.021219	35370	0.00101034	35.7698
GCST90199645	Quinate levels	rs2108740	A	C	-0.169235	0.0446539	17	13876053	0.0373631	5.91354e-06	8200	0.0024436	20.0817																						AGER	rs6745864	G	T	0.0691	0.182	2	25611654	1.04e-10	0.010695	35369	0.00142171	50.3532
GCST90199645	Quinate levels	rs34099891	T	G	-0.0824109	0.26108	5	60842512	0.0174244	2.24925e-06	8200	0.00262042	21.5386																						AGER	rs6890684	G	A	-0.0479	0.49418	5	61320059	7.39e-09	0.008284	35355	0.00114705	40.5982
GCST90199645	Quinate levels	rs4148714	C	A	-0.125867	0.0913027	7	117598399	0.027082	3.35762e-06	8200	0.00262879	21.6077																						AGER	rs6897262	C	T	0.0462	0.48503	5	149263143	1.87e-08	0.008215	35361	0.00106626	37.7422
GCST90199645	Quinate levels	rs553719	C	T	0.147306	0.937921	1	36867336	0.0328968	7.54079e-06	8200	0.00252686	20.7677																						AGER	rs6961094	T	C	0.0783	0.14314	7	101903036	2.29e-11	0.011711	35367	0.00150392	53.2662
GCST90199645	Quinate levels	rs5997787	C	T	0.0735554	0.55684	22	30858967	0.0159581	4.04072e-06	8200	0.00267024	21.9492																						AGER	rs7212311	T	C	-0.0612	0.34807	17	75098312	1.36e-12	0.008634	35381	0.00169981	60.24
GCST90199645	Quinate levels	rs62027288	C	T	0.0759955	0.460441	15	75142406	0.0156247	1.15144e-06	8200	0.00286958	23.5925																						AGER	rs72835417	A	G	-0.0736	0.10658	17	49164280	4.84e-08	0.013487	35361	0.00103161	36.5145
GCST90199645	Quinate levels	rs73202647	C	T	-0.109072	0.121515	8	12746929	0.0238233	4.68646e-06	8200	0.00253992	20.8753																						AGER	rs7306778	T	C	-0.1627	0.19285	12	508142	1.04e-54	0.010445	35313	0.00824098	293.415
GCST90199645	Quinate levels	rs73328382	A	C	-0.490215	0.00586941	10	99422751	0.101636	1.41227e-06	8200	0.00280441	23.0552																						AGER	rs73093253	A	G	0.062	0.30125	4	24587441	5.88e-12	0.009008	35358	0.00161831	57.3098
GCST90199645	Quinate levels	rs74489311	A	T	-1.12714	0.00103899	5	163789181	0.240369	2.74252e-06	8200	0.00263722	21.6771																						AGER	rs73135307	G	C	-0.1074	0.06927	7	74455527	5.5e-11	0.01638	35345	0.00148733	52.645
GCST90199645	Quinate levels	rs76051019	A	G	-0.23203	0.0258336	21	33150052	0.0487058	1.89885e-06	8200	0.00270979	22.2753																						AGER	rs7530075	A	G	0.0902	0.21494	1	3189498	3.05e-19	0.010059	35329	0.00274576	97.2667
GCST90199645	Quinate levels	rs77082173	T	C	0.201076	0.030454	6	6132622	0.0453441	9.23095e-06	8200	0.00238761	19.6205																						AGER	rs7613427	G	C	0.0529	0.28248	3	14837336	7.52e-09	0.009154	35369	0.00113439	40.1656
GCST90199646	Gentisate levels	rs10097464	C	T	-0.0715199	0.441401	8	135773275	0.015626	4.71698e-06	8013	0.00252242	20.2582																						AGER	rs7616330	A	C	0.0815	0.17817	3	71066600	4.05e-14	0.010781	35350	0.00194519	68.8925
GCST90199646	Gentisate levels	rs1010664	C	T	0.200004	0.0324447	10	14923688	0.0431905	3.64356e-06	8013	0.00251146	20.17																						AGER	rs7744366	A	G	0.1256	0.10944	6	6854256	8.53e-21	0.013429	35375	0.00307502	109.108
GCST90199646	Gentisate levels	rs10153505	G	T	-0.109387	0.854558	19	652948	0.02296	1.89575e-06	8013	0.00297435	23.8986																						AGER	rs78442819	C	G	-0.0565	0.19845	16	10647125	4.08e-08	0.010296	35383	0.00101557	35.9683
GCST90199646	Gentisate levels	rs1041350	C	T	0.0994006	0.162725	9	23613595	0.0208627	1.8932e-06	8013	0.00269234	21.6266																						AGER	rs7868554	G	A	-0.0519	0.29416	9	110155265	1.05e-08	0.009069	35373	0.00111855	39.6085
GCST90199646	Gentisate levels	rs113812650	T	C	-0.420894	0.00708375	12	95395376	0.0921	4.87808e-06	8013	0.00249202	20.0134																						AGER	rs7920682	G	A	0.0455	0.47008	10	30028897	3.69e-08	0.008265	35355	0.00103142	36.5014
GCST90199646	Gentisate levels	rs117167763	T	C	0.594305	0.00338685	13	75106967	0.13274	7.56251e-06	8013	0.00238436	19.1467																						AGER	rs7962469	G	A	0.0568	0.35823	12	51954475	4.03e-11	0.008602	35384	0.00148343	52.5648
GCST90199646	Gentisate levels	rs12471344	A	G	-0.204526	0.0351109	2	154259805	0.0425454	1.53017e-06	8013	0.0028343	22.7701																						AGER	rs79730878	C	T	0.1014	0.18684	17	45772049	1.75e-21	0.010652	35364	0.00312429	110.828
GCST90199646	Gentisate levels	rs147503040	A	G	0.240882	0.0254653	3	182797506	0.0486921	7.53505e-07	8013	0.00287995	23.1379																						AGFG1	rs11679534	T	C	-0.0965	0.35267	2	227575661	2.67e-31	0.008292	35346	0.00425186	150.919
GCST90199646	Gentisate levels	rs187258635	T	C	-0.236251	0.0215081	1	207663120	0.0532573	9.16358e-06	8013	0.00234929	18.8645																						AGFG1	rs1354034	C	T	0.0681	0.38119	3	56815721	9.09e-17	0.008189	35347	0.00218788	77.5001
GCST90199646	Gentisate levels	rs2833465	T	C	-0.110209	0.12614	21	31591790	0.023061	1.76156e-06	8013	0.00267768	21.5085																						AGFG1	rs185009887	A	G	-0.1594	0.02519	17	5848332	6.65e-10	0.025817	35365	0.00124783	44.1821
GCST90199646	Gentisate levels	rs367715	G	A	0.0721685	0.348675	20	46487542	0.0160673	7.0676e-06	8013	0.00236561	18.9959																						AGFG1	rs342200	A	G	-0.047	0.42559	7	106676033	4.57e-09	0.008017	35348	0.00108004	38.2163
GCST90199646	Gentisate levels	rs375709482	T	C	-0.273576	0.0191874	6	114434155	0.0557177	9.10581e-07	8013	0.00281701	22.6308																						AGFG1	rs72882962	T	C	0.0502	0.26569	11	269129	2.32e-08	0.008986	35340	0.000983314	34.7825
GCST90199646	Gentisate levels	rs3861695	T	C	-0.0760413	0.683305	1	83506486	0.0169127	6.92059e-06	8013	0.00250256	20.0983																						AGGF1	rs113973001	C	T	-0.2951	0.0094	10	8119122	2.47e-12	0.042127	35347	0.00162179	57.4153
GCST90199646	Gentisate levels	rs522708	G	A	-0.0822705	0.283475	1	96017489	0.0169917	1.28672e-06	8013	0.00274957	22.0875																						AGGF1	rs148371625	G	A	0.573	0.00247	5	40961981	9.4e-13	0.080263	35357	0.00161794	57.2949
GCST90199646	Gentisate levels	rs6010005	C	G	0.229928	0.0237352	22	50558690	0.05	4.25419e-06	8013	0.00245005	19.6755																						AGGF1	rs80167373	A	G	-0.352	0.03467	10	7724618	7e-59	0.021755	35361	0.00829364	295.707
GCST90199646	Gentisate levels	rs62362979	G	A	0.273101	0.0161857	5	84208390	0.0610391	7.66985e-06	8013	0.00237531	19.074																						AGO1	rs342200	A	G	-0.0458	0.42559	7	106676033	1.55e-08	0.008098	35357	0.00102559	36.297
GCST90199646	Gentisate levels	rs62621664	T	G	0.265359	0.0182409	6	24504968	0.0575444	4.00005e-06	8013	0.00252202	20.255																						AGO1	rs4980320	C	T	0.0462	0.46986	11	198986	9.5e-09	0.00805	35352	0.00106334	37.6292
GCST90199646	Gentisate levels	rs72645867	A	G	0.162441	0.0602902	13	95314726	0.0331451	9.53955e-07	8013	0.00298994	24.0242																						AGO1	rs7009635	C	T	0.0517	0.39387	8	140584782	3.35e-10	0.00823	35316	0.00127623	45.1265
GCST90199646	Gentisate levels	rs72824920	C	T	0.192917	0.0442895	2	50345769	0.0371937	2.13916e-07	8013	0.00315064	25.3195																						AGR2	rs10922098	T	C	-0.1197	0.40011	1	196695521	2.64e-49	0.00811	35338	0.00687811	244.728
GCST90199646	Gentisate levels	rs72950259	G	T	0.409958	0.00712767	2	215026687	0.0917044	7.80613e-06	8013	0.00237876	19.1016																						AGR2	rs1706435	G	A	0.0825	0.36981	3	165743688	1.26e-23	0.008235	35339	0.0031724	112.46
GCST90199646	Gentisate levels	rs73217253	A	G	-0.160981	0.0584083	3	133872734	0.0328036	9.2284e-07	8013	0.00285047	22.9004																						AGR2	rs6457457	T	C	0.1164	0.06527	6	31910331	4.76e-13	0.016095	35441	0.00165324	58.6862
GCST90199646	Gentisate levels	rs75476920	C	T	-0.0942693	0.15625	17	42064447	0.0212045	8.75949e-06	8013	0.00234317	18.8152																						AGR2	rs72664708	A	T	0.2328	0.00932	8	65460454	3.13e-08	0.042065	35348	0.0010008	35.4095
GCST90199646	Gentisate levels	rs76930336	A	C	-0.202699	0.0324797	11	118594049	0.0432874	2.83225e-06	8013	0.00258229	20.7403																						AGR3	rs112001035	A	G	-0.0825	0.08183	17	68827664	4.05e-08	0.015031	35371	0.00102276	36.211
GCST90199646	Gentisate levels	rs77091748	T	C	0.25787	0.0181761	11	79180565	0.0580381	8.86671e-06	8013	0.00237337	19.0583																						AGR3	rs12983058	T	G	-0.0843	0.29406	19	51139527	1.52e-20	0.009072	35371	0.00295045	104.663
GCST90199646	Gentisate levels	rs77380220	A	G	0.222387	0.0258828	3	70959872	0.0486142	4.77297e-06	8013	0.00249386	20.0282																						AGR3	rs2020854	C	T	0.0806	0.09012	12	56349583	1.69e-08	0.014289	35367	0.00106538	37.7174
GCST90199646	Gentisate levels	rs79188489	T	G	0.343904	0.0106531	4	29074567	0.0751315	4.70886e-06	8013	0.00249304	20.0216																						AGR3	rs2235229	T	C	-0.0469	0.3995	22	38728907	2.07e-08	0.008366	35365	0.00105537	37.3605
GCST90199646	Gentisate levels	rs9572022	G	A	-0.0758655	0.568464	13	68811966	0.0155994	1.154e-06	8013	0.00282383	22.6858																						AGR3	rs2239013	T	C	0.1079	0.0603	11	116822637	2.59e-10	0.017068	35377	0.00131941	46.7358
GCST90199646	Gentisate levels	rs9959080	A	G	-0.0926697	0.807333	18	59433536	0.0194371	1.86358e-06	8013	0.00267156	21.4592																						AGR3	rs34024143	T	C	-0.0777	0.1462	9	133422462	1.97e-11	0.011582	35372	0.00150722	53.3907
GCST90199647	Theophylline levels	rs10902695	T	C	-0.0834655	0.274212	1	28319022	0.018084	3.9229e-06	7822	0.00277294	21.7447																						AGR3	rs35062987	T	C	0.0615	0.21284	6	32622958	6.95e-10	0.009972	35439	0.00126735	44.9681
GCST90199647	Theophylline levels	rs114110478	C	G	0.142487	0.0759902	3	60439249	0.0303158	2.60048e-06	7822	0.00285111	22.3595																						AGR3	rs438811	T	C	0.0877	0.23201	19	44913484	3.55e-19	0.009799	35366	0.00274089	97.1952
GCST90199647	Theophylline levels	rs115520044	A	G	0.322722	0.016898	14	49488289	0.0619626	1.90536e-07	7822	0.00346036	27.154																						AGR3	rs6874202	C	T	0.1022	0.35789	5	156964617	4.33e-33	0.008528	35351	0.00480055	170.513
GCST90199647	Theophylline levels	rs116572946	T	C	-0.278367	0.0176742	13	60080909	0.060805	4.694e-06	7822	0.00269067	21.0978																						AGR3	rs709166	A	G	-0.0464	0.49538	3	12470153	1.43e-08	0.008184	35368	0.00107639	38.1086
GCST90199647	Theophylline levels	rs116926604	C	T	-0.276332	0.0187757	7	86916079	0.0591917	3.03525e-06	7822	0.00281356	22.0641																						AGR3	rs8020861	A	G	-0.0546	0.3816	14	91991724	1.06e-10	0.008455	35362	0.001407	49.8215
GCST90199647	Theophylline levels	rs12259905	T	C	0.155223	0.0731332	10	28920494	0.0305894	3.88709e-07	7822	0.00326644	25.6272																						AGRN	rs11260546	A	G	0.1174	0.13289	1	1179830	5.48e-21	0.01249	35284	0.00317638	112.426
GCST90199647	Theophylline levels	rs1388182	T	C	-0.155876	0.0561395	2	179285708	0.0349153	8.02918e-06	7822	0.00257493	20.1879																						AGRN	rs13107325	T	C	0.2059	0.01596	4	102267552	1.24e-09	0.033894	35343	0.00133164	47.1244
GCST90199647	Theophylline levels	rs149370966	A	G	-0.270438	0.0180128	20	39722660	0.0600696	6.72911e-06	7822	0.00258733	20.2854																						AGRN	rs146525333	T	G	0.1644	0.03234	1	1342269	7.26e-12	0.023992	35307	0.0016916	59.823
GCST90199647	Theophylline levels	rs17428030	G	A	0.136372	0.0811424	9	84338706	0.0301283	5.99992e-06	7822	0.00277317	21.7465																						AGRN	rs188302747	G	C	0.1317	0.0349	6	32265199	6.05e-09	0.022647	35439	0.00116842	41.4538
GCST90199647	Theophylline levels	rs180968112	A	G	-0.313019	0.0133062	16	16587338	0.0708522	9.96551e-06	7822	0.00257281	20.1713																						AGRN	rs2526538	A	G	0.0571	0.47034	17	50355320	6.03e-12	0.008301	35365	0.00162447	57.5396
GCST90199647	Theophylline levels	rs2245730	C	A	-0.0787472	0.435058	21	42705218	0.0162537	1.26685e-06	7822	0.00304825	23.9102																						AGRN	rs3130955	A	C	0.0609	0.31795	6	31086734	9.62e-12	0.00894	35439	0.00160857	57.0947
GCST90199647	Theophylline levels	rs258831	G	C	-0.0982197	0.172656	5	11415085	0.0220943	8.76968e-06	7822	0.0027561	21.6123																						AGRN	rs35136575	G	C	-0.0543	0.28501	19	44935906	3.76e-09	0.009212	35368	0.00120168	42.5498
GCST90199647	Theophylline levels	rs34804482	C	T	-0.242551	0.0234865	11	27368192	0.0527985	4.35018e-06	7822	0.00269856	21.1599																						AGRN	rs3740777	A	C	-0.1147	0.16778	11	76783200	7.08e-25	0.011136	35367	0.00367397	130.409
GCST90199647	Theophylline levels	rs4615950	T	C	-0.0738501	0.399028	10	106010522	0.0164924	7.54096e-06	7822	0.00261571	20.5085																						AGRN	rs429358	C	T	-0.0606	0.17407	19	44908684	4.42e-08	0.011072	35368	0.00105595	37.3841
GCST90199647	Theophylline levels	rs643104	C	T	-0.0815481	0.336783	11	118696416	0.017458	2.99589e-06	7822	0.00297073	23.3003																						AGRN	rs4970394	T	C	0.239	0.45882	1	1027511	2.88e-178	0.008395	35278	0.0283668	1029.88
GCST90199647	Theophylline levels	rs67360043	A	T	0.0886627	0.210393	4	38938213	0.0196537	6.44475e-06	7822	0.00261189	20.4784																						AGRN	rs573431210	G	T	0.1759	0.02269	17	69280242	1.75e-10	0.027561	35371	0.00137224	48.6013
GCST90199647	Theophylline levels	rs72793907	G	A	-0.274555	0.0174664	2	22537986	0.0606691	6.02668e-06	7822	0.00258726	20.2848																						AGRN	rs6061230	T	A	0.215	0.33635	20	62371133	1.46e-130	0.008843	35336	0.0206366	744.537
GCST90199647	Theophylline levels	rs7323950	G	A	-0.0792948	0.669651	13	22199638	0.0174912	5.80379e-06	7822	0.0027819	21.8151																						AGRN	rs62262670	T	A	0.0943	0.06507	3	49608773	2.15e-08	0.016842	35344	0.00108197	38.2802
GCST90199647	Theophylline levels	rs74069834	G	A	-0.270594	0.0173385	12	21946362	0.0611119	9.51795e-06	7822	0.00249506	19.5602																						AGRN	rs6657048	T	C	0.326	0.02338	1	1022260	1e-30	0.02829	35284	0.00485328	172.069
GCST90199647	Theophylline levels	rs74526939	G	A	-0.20014	0.0338003	18	50073331	0.0441667	5.85782e-06	7822	0.00261629	20.513																						AGRN	rs7628146	G	T	0.088	0.24208	3	136279611	1.74e-19	0.009747	35361	0.0028417	100.766
GCST90199647	Theophylline levels	rs75095637	C	A	0.140865	0.0721271	15	24913444	0.0309814	5.44768e-06	7822	0.00265597	20.825																						AGRN	rs907866	A	G	0.0466	0.49419	2	20171619	2.36e-08	0.008346	35372	0.00108563	38.4406
GCST90199647	Theophylline levels	rs75723819	A	C	-0.211336	0.0308404	3	120099185	0.0468234	6.37754e-06	7822	0.00266988	20.9344																						AGRP	rs10922098	T	C	-0.0525	0.40011	1	196695521	1.98e-10	0.008251	35338	0.00132312	46.8158
GCST90199647	Theophylline levels	rs75870478	T	C	-0.281468	0.0183091	4	35563982	0.0600974	2.81969e-06	7822	0.00284793	22.3344																						AGRP	rs112548462	C	A	0.1512	0.035	16	66136765	9.06e-12	0.022168	35369	0.00154429	54.7014
GCST90199647	Theophylline levels	rs79361921	A	G	-0.232926	0.0295007	8	58022004	0.0470132	7.25218e-07	7822	0.00310666	24.3698																						AGRP	rs12693095	G	T	0.0548	0.43631	2	176625566	2.3e-11	0.008197	35360	0.00147716	52.3066
GCST90199647	Theophylline levels	rs79542551	G	A	-0.328871	0.0127102	13	93072020	0.0716904	4.48836e-06	7822	0.00271443	21.2846																						AGRP	rs149214646	A	G	-0.2395	0.00945	16	64881922	1.76e-08	0.042508	35366	0.00107386	38.0169
GCST90199648	1,5-anhydroglucitol (1,5-ag) levels	rs10152997	C	T	-0.0762043	0.552011	15	60904958	0.0152829	6.15686e-07	8139	0.00287213	23.4378																						AGRP	rs34123523	T	C	0.511	0.03963	16	67483276	9.57e-144	0.020017	35372	0.0198763	717.28
GCST90199648	1,5-anhydroglucitol (1,5-ag) levels	rs111517692	A	G	0.186098	0.0399656	9	130054393	0.0389448	1.76596e-06	8139	0.00265758	21.6824																						AGRP	rs35937636	C	T	0.184	0.03852	16	68478547	2.35e-18	0.021055	35373	0.0025078	88.9263
GCST90199648	1,5-anhydroglucitol (1,5-ag) levels	rs11219784	C	T	-0.29621	0.0145213	11	124810777	0.0635149	3.10664e-06	8139	0.00251121	20.4851																						AGRP	rs45541434	T	C	0.1646	0.01768	19	55182101	3.08e-08	0.029728	35377	0.000941076	33.3219
GCST90199648	1,5-anhydroglucitol (1,5-ag) levels	rs112766573	T	C	0.149694	0.055333	6	75182536	0.033745	9.16336e-06	8139	0.00234262	19.1067																						AGRP	rs4976689	G	C	0.0469	0.39757	5	177357447	1.63e-08	0.008305	35365	0.00105365	37.2995
GCST90199648	1,5-anhydroglucitol (1,5-ag) levels	rs116139938	T	G	-0.267495	0.0309995	17	19002728	0.0444913	1.82908e-09	8139	0.00429873	35.1298																						AGRP	rs72631343	G	C	-0.0981	0.12691	17	69195129	9.18e-16	0.012205	35371	0.00213267	75.5915
GCST90199648	1,5-anhydroglucitol (1,5-ag) levels	rs116855721	A	G	0.235097	0.0228932	14	54584830	0.0504828	3.20903e-06	8139	0.00247271	20.1703																						AGRP	rs77542162	G	A	0.4645	0.025	17	69085137	8.35e-75	0.025383	35371	0.0105183	375.977
GCST90199648	1,5-anhydroglucitol (1,5-ag) levels	rs117813792	G	A	-0.331071	0.0136799	9	113729402	0.0662852	5.89455e-07	8139	0.00295783	24.1393																						AGRP	rs9272544	A	G	0.0666	0.4966	6	32639101	1.75e-16	0.008084	35439	0.00221768	78.7625
GCST90199648	1,5-anhydroglucitol (1,5-ag) levels	rs118097969	A	C	0.254382	0.0178351	7	8431366	0.0574857	9.63851e-06	8139	0.00226706	18.489																						AGRP	rs9878990	C	T	-0.0527	0.30458	3	165821334	1.86e-09	0.008769	35339	0.00117652	41.6237
GCST90199648	1,5-anhydroglucitol (1,5-ag) levels	rs11976181	C	T	-0.132448	0.817748	7	142097764	0.0208369	2.06534e-10	8139	0.00522893	42.7714																						AGT	rs139974673	C	T	0.1621	0.02734	15	43735687	1.93e-11	0.024153	35362	0.00139751	49.4852
GCST90199648	1,5-anhydroglucitol (1,5-ag) levels	rs138306161	T	C	-0.308695	0.0122087	9	86712771	0.069429	8.74061e-06	8139	0.00229839	18.7451																						AGT	rs2071404	A	C	0.2772	0.09293	1	230715194	6.87e-92	0.013635	35364	0.0129543	464.101
GCST90199648	1,5-anhydroglucitol (1,5-ag) levels	rs138882034	C	T	-0.40062	0.00797971	3	14215441	0.0847491	2.27723e-06	8139	0.00254099	20.7287																						AGT	rs2354846	G	A	0.0575	0.26889	1	230753826	1.31e-10	0.008948	35364	0.00129994	46.0283
GCST90199648	1,5-anhydroglucitol (1,5-ag) levels	rs139280007	C	G	-0.241187	0.0208697	2	34621100	0.0534709	6.46361e-06	8139	0.00237736	19.3907																						AGT	rs780093	C	T	-0.0753	0.34157	2	27519736	1.96e-19	0.008352	35373	0.00255041	90.4411
GCST90199648	1,5-anhydroglucitol (1,5-ag) levels	rs147071339	G	A	-0.72443	0.0024003	3	120559843	0.15567	3.26144e-06	8139	0.0025133	20.5023																						AGT	rs7956099	C	T	-0.0669	0.46851	12	103162331	3.79e-17	0.007946	35366	0.00222893	78.9999
GCST90199648	1,5-anhydroglucitol (1,5-ag) levels	rs16923778	T	C	-0.364422	0.0114964	11	7241558	0.0717318	3.76743e-07	8139	0.00301842	24.6352																						AHCYL1	rs1354034	C	T	0.0613	0.38119	3	56815721	1.31e-13	0.008278	35347	0.00177276	62.7695
GCST90199648	1,5-anhydroglucitol (1,5-ag) levels	rs16936434	A	G	-0.144243	0.0583838	11	42229140	0.0325739	9.50335e-06	8139	0.00228763	18.6571																						AHCYL1	rs4980320	C	T	0.0521	0.46986	11	198986	1.11e-10	0.008077	35343	0.00135227	47.8554
GCST90199648	1,5-anhydroglucitol (1,5-ag) levels	rs185053832	A	C	-0.376359	0.00916021	7	142063511	0.0796429	2.29459e-06	8139	0.00257125	20.9762																						AHSA1	rs1329424	G	T	-0.0772	0.39735	1	196677046	1.3e-20	0.008294	35329	0.00285432	101.123
GCST90199648	1,5-anhydroglucitol (1,5-ag) levels	rs219151	C	G	-0.0930985	0.803761	2	32990620	0.0192478	1.31914e-06	8139	0.00273418	22.309																						AHSA1	rs1354034	C	T	0.0544	0.38119	3	56815721	6.96e-11	0.008342	35347	0.00139613	49.4153
GCST90199648	1,5-anhydroglucitol (1,5-ag) levels	rs2638281	G	A	0.0758197	0.588573	19	48707612	0.015228	6.39246e-07	8139	0.00278412	22.7176																						AHSA1	rs1398617	T	G	0.0633	0.25158	3	165761968	1.08e-11	0.009315	35330	0.00150889	53.3868
GCST90199648	1,5-anhydroglucitol (1,5-ag) levels	rs2800798	A	G	0.079919	0.245431	1	164697016	0.0176597	6.02526e-06	8139	0.00236569	19.2953																						AHSA1	rs4980320	C	T	0.0454	0.46986	11	198986	2.36e-08	0.008131	35343	0.00102684	36.3267
GCST90199648	1,5-anhydroglucitol (1,5-ag) levels	rs28429046	T	A	0.0877134	0.218221	1	242003929	0.0190478	4.12664e-06	8139	0.00262508	21.4165																						AHSG	rs1003410	G	T	0.0756	0.48913	3	186288560	1.17e-19	0.008333	35357	0.00285633	101.275
GCST90199648	1,5-anhydroglucitol (1,5-ag) levels	rs34278530	C	T	0.0966945	0.16675	16	84656112	0.020462	2.29468e-06	8139	0.00259821	21.1967																						AHSG	rs3775327	C	T	-0.0525	0.2552	4	148064569	3.25e-08	0.009498	35362	0.00104778	37.0883
GCST90199648	1,5-anhydroglucitol (1,5-ag) levels	rs4988235	A	G	0.125118	0.646606	2	135851076	0.015516	7.39543e-16	8139	0.00715432	58.6342																						AHSG	rs550671	T	C	0.0873	0.14045	6	31976816	1.53e-13	0.011821	35440	0.00184014	65.3312
GCST90199648	1,5-anhydroglucitol (1,5-ag) levels	rs526600	A	T	-0.303655	0.980668	1	86900914	0.0557783	5.21094e-08	8139	0.00349615	28.548																						AHSG	rs7647776	A	C	0.3559	0.29369	3	186602713	0	0.007571	35367	0.0525497	1961.5
GCST90199648	1,5-anhydroglucitol (1,5-ag) levels	rs55646821	A	C	0.150169	0.936148	8	20747591	0.0310105	1.28209e-06	8139	0.00269594	21.9961																						AHSG	rs80069596	T	C	0.107	0.05488	3	185928266	4.44e-09	0.018238	35358	0.00118768	42.0415
GCST90199648	1,5-anhydroglucitol (1,5-ag) levels	rs6444144	T	C	0.0750138	0.601673	3	165091228	0.0155373	1.37932e-06	8139	0.0026972	22.0064																						AHSG	rs822395	A	C	0.0858	0.31255	3	186849018	2.83e-21	0.009061	35364	0.00316348	112.222
GCST90199648	1,5-anhydroglucitol (1,5-ag) levels	rs72670617	G	T	-0.109981	0.120487	13	113913130	0.0239503	4.38952e-06	8139	0.00256359	20.9135																						AHSG	rs9845510	C	T	-0.0909	0.38757	3	186477534	2.61e-26	0.008565	35366	0.00392251	139.262
GCST90199648	1,5-anhydroglucitol (1,5-ag) levels	rs7536190	A	T	0.113912	0.886879	1	150426629	0.0241326	2.35583e-06	8139	0.00260361	21.2409																						AHSP	rs10922098	T	C	-0.2022	0.40011	1	196695521	1.78e-136	0.008132	35338	0.0196265	707.407
GCST90199648	1,5-anhydroglucitol (1,5-ag) levels	rs77283946	A	C	-0.552741	0.0189905	17	18982968	0.0562598	8.80516e-23	8139	0.0113837	93.6957																						AHSP	rs111696008	A	G	-0.1606	0.02443	2	216622986	1.56e-09	0.026597	35359	0.00122943	43.5224
GCST90199648	1,5-anhydroglucitol (1,5-ag) levels	rs78394231	C	T	0.116636	0.0970646	6	107327919	0.0258071	6.19749e-06	8139	0.00238458	19.4497																						AHSP	rs1707652	T	C	0.1179	0.3102	3	165761011	1.29e-42	0.008617	35339	0.00594871	211.467
GCST90199648	1,5-anhydroglucitol (1,5-ag) levels	rs868427	C	T	-0.103914	0.130862	8	51531385	0.0229285	5.83995e-06	8139	0.00245629	20.0361																						AHSP	rs4512628	C	T	-0.0818	0.08	1	196086204	2.7e-08	0.014713	35337	0.000984951	34.8375
GCST90199649	1-stearoyl-2-arachidonoyl-GPI (18:0/20:4) levels	rs10188669	A	G	-0.0671657	0.51141	2	150897389	0.0151226	8.93665e-06	8134	0.00225444	18.3745																						AHSP	rs550671	T	C	0.1497	0.14045	6	31976816	6.29e-39	0.011471	35440	0.00541086	192.793
GCST90199649	1-stearoyl-2-arachidonoyl-GPI (18:0/20:4) levels	rs11121795	T	C	-0.178874	0.0377603	1	6399939	0.0395199	6.00641e-06	8134	0.00232511	18.9518																						AHSP	rs6457457	T	C	0.1457	0.06527	6	31910331	2.18e-19	0.016182	35441	0.00259029	92.0358
GCST90199649	1-stearoyl-2-arachidonoyl-GPI (18:0/20:4) levels	rs112843621	G	A	-0.366363	0.0095679	14	26049841	0.0780364	2.66903e-06	8134	0.00254387	20.7395																						AHSP	rs965344	A	G	0.0637	0.22651	14	94351741	2.96e-11	0.009581	35372	0.00142184	50.3621
GCST90199649	1-stearoyl-2-arachidonoyl-GPI (18:0/20:4) levels	rs112957492	C	T	-0.195795	0.338891	1	62651339	0.0157253	1.38202e-35	8134	0.0171778	142.131																						AIDA	rs1354034	C	T	0.0527	0.38119	3	56815721	1.85e-10	0.008269	35356	0.00131024	46.3829
GCST90199649	1-stearoyl-2-arachidonoyl-GPI (18:0/20:4) levels	rs115307528	G	A	-0.299834	0.0131579	2	166268501	0.0666202	6.77474e-06	8134	0.00233467	19.03																						AIF1	rs114148005	G	C	-0.2374	0.01044	6	30619629	1.39e-09	0.039196	35442	0.00116449	41.3175
GCST90199649	1-stearoyl-2-arachidonoyl-GPI (18:0/20:4) levels	rs140033739	A	G	-0.166275	0.0496511	6	30237375	0.0351807	2.28641e-06	8134	0.00260913	21.273																						AIF1	rs11759846	A	G	0.1144	0.08535	6	32618445	5.52e-16	0.014124	35439	0.00204334	72.5581
GCST90199649	1-stearoyl-2-arachidonoyl-GPI (18:0/20:4) levels	rs141701630	T	C	0.317893	0.012135	7	100573450	0.0698624	5.3575e-06	8134	0.00242287	19.7506																						AIF1	rs1354034	C	T	0.0457	0.38119	3	56815721	2.65e-08	0.008215	35356	0.000985284	34.8681
GCST90199649	1-stearoyl-2-arachidonoyl-GPI (18:0/20:4) levels	rs1532085	G	A	-0.0917612	0.623614	15	58391167	0.0157522	5.70113e-09	8134	0.00395273	32.2712																						AIF1	rs2261033	G	A	-0.1252	0.45141	6	31635814	3.94e-55	0.008006	35439	0.0077635	277.268
GCST90199649	1-stearoyl-2-arachidonoyl-GPI (18:0/20:4) levels	rs157595	G	A	0.0939248	0.599898	19	44922203	0.0158609	3.18487e-09	8134	0.00423486	34.5843																						AIF1	rs4631576	T	C	0.0558	0.35116	9	97942928	2.02e-11	0.008322	35345	0.00141886	50.2182
GCST90199649	1-stearoyl-2-arachidonoyl-GPI (18:0/20:4) levels	rs174560	C	T	-0.263536	0.306967	11	61814292	0.0162451	3.49778e-59	8134	0.0295499	247.617																						AIF1L	rs10901343	A	G	-0.135	0.45167	9	131070568	9.11e-56	0.008581	35370	0.00902736	322.188
GCST90199649	1-stearoyl-2-arachidonoyl-GPI (18:0/20:4) levels	rs2269938	G	C	-0.104296	0.166874	12	119804210	0.0203216	2.86272e-07	8134	0.00302458	24.6705																						AIF1L	rs11243679	A	G	-0.0661	0.16343	9	132225519	1.44e-08	0.011662	35366	0.00119472	42.3007
GCST90199649	1-stearoyl-2-arachidonoyl-GPI (18:0/20:4) levels	rs2712421	T	G	0.0732419	0.655887	3	128568900	0.0160311	4.90664e-06	8134	0.00242147	19.7392																						AIF1L	rs142654736	T	C	-0.2125	0.01422	9	127610803	9.85e-09	0.037064	35365	0.00126598	44.8257
GCST90199649	1-stearoyl-2-arachidonoyl-GPI (18:0/20:4) levels	rs34542491	T	C	0.0896599	0.175664	5	168805806	0.0199692	7.12545e-06	8134	0.00232816	18.9768																						AIF1L	rs28672722	T	G	0.0501	0.2905	6	32658760	3.79e-08	0.009109	35439	0.00103468	36.7038
GCST90199649	1-stearoyl-2-arachidonoyl-GPI (18:0/20:4) levels	rs3812316	G	C	-0.136926	0.121888	7	73606007	0.023095	3.05078e-09	8134	0.0040134	32.7685																						AIF1L	rs4448327	T	C	-0.0574	0.43355	9	130676052	2.71e-11	0.008617	35372	0.00161828	57.3315
GCST90199649	1-stearoyl-2-arachidonoyl-GPI (18:0/20:4) levels	rs400810	G	A	0.128883	0.0862856	5	31675054	0.0270407	1.8767e-06	8134	0.00261921	21.3553																						AIF1L	rs4740181	G	T	-0.1317	0.12575	9	131738586	2.81e-24	0.012955	35374	0.00381369	135.414
GCST90199649	1-stearoyl-2-arachidonoyl-GPI (18:0/20:4) levels	rs60417901	T	C	-0.226606	0.0227329	7	92597062	0.051098	9.21865e-06	8134	0.00228161	18.5965																						AIF1L	rs512250	A	G	0.0998	0.38567	9	131334793	8.5e-30	0.008802	35373	0.00471964	167.73
GCST90199649	1-stearoyl-2-arachidonoyl-GPI (18:0/20:4) levels	rs66466742	T	C	-0.189746	0.0402441	19	11225768	0.0383851	7.68393e-07	8134	0.00278124	22.6801																						AIF1L	rs7853134	G	C	-0.4065	0.22122	9	131040209	0	0.008007	35371	0.0569364	2135.36
GCST90199649	1-stearoyl-2-arachidonoyl-GPI (18:0/20:4) levels	rs7241918	T	G	0.132894	0.826708	18	49634583	0.0200029	3.05834e-11	8134	0.00506024	41.3592																						AIFM1	rs1180658	A	C	-0.0591	0.36209	10	59886187	1.14e-12	0.008309	35352	0.00161354	57.131
GCST90199649	1-stearoyl-2-arachidonoyl-GPI (18:0/20:4) levels	rs72697217	C	G	0.139809	0.0714189	9	7763957	0.031174	7.29826e-06	8134	0.00259259	21.1377																						AIFM1	rs1265941	C	A	0.1295	0.07271	6	31904575	3.91e-17	0.015388	35441	0.00226141	80.3237
GCST90199649	1-stearoyl-2-arachidonoyl-GPI (18:0/20:4) levels	rs74988287	C	T	-0.366432	0.0099395	2	36690717	0.0770971	2.00554e-06	8134	0.00264267	21.5471																						AIFM1	rs453821	T	C	0.1664	0.13894	6	31967534	2.32e-47	0.011511	35441	0.00662517	236.355
GCST90199649	1-stearoyl-2-arachidonoyl-GPI (18:0/20:4) levels	rs77960347	G	A	0.479876	0.0143349	18	49583585	0.0634052	3.77862e-14	8134	0.00650747	53.2654																						AIFM1	rs704	A	G	0.0485	0.49189	17	28367840	1.42e-09	0.008012	35360	0.00117582	41.6234
GCST90199649	1-stearoyl-2-arachidonoyl-GPI (18:0/20:4) levels	rs79608464	A	G	0.25749	0.01871	16	71298685	0.0562381	4.68177e-06	8134	0.00243457	19.8462																						AIMP1	rs11755689	G	A	0.051	0.33707	6	32618599	4.04e-10	0.008157	35436	0.00116241	41.2367
GCST90199649	1-stearoyl-2-arachidonoyl-GPI (18:0/20:4) levels	rs80195574	A	G	-0.221346	0.0272033	14	34113605	0.0471492	2.67135e-06	8134	0.00259309	21.1418																						AIMP1	rs1619994	G	A	0.0814	0.2807	3	165744047	5.42e-20	0.008891	35339	0.00267566	94.8035
GCST90199649	1-stearoyl-2-arachidonoyl-GPI (18:0/20:4) levels	rs964184	C	G	-0.194744	0.868833	11	116778201	0.0224871	4.70771e-18	8134	0.00864409	70.9066																						AIMP1	rs5167	G	T	0.0901	0.3238	19	44945208	5.94e-26	0.008552	35370	0.00355493	126.179
GCST90199650	Indolelactate levels	rs113392484	C	T	0.318007	0.0109306	6	78437780	0.0686372	3.60129e-06	8233	0.00218662	18.0375																						AIMP1	rs71352239	T	C	0.0688	0.30263	19	44926286	2.99e-15	0.008718	35368	0.00199794	70.8005
GCST90199650	Indolelactate levels	rs11598287	A	G	0.0749453	0.30454	10	132100905	0.0160157	2.87603e-06	8233	0.00237922	19.6301																						AIMP1	rs780093	C	T	-0.0523	0.34157	2	27519736	5.43e-10	0.008427	35373	0.00123033	43.5717
GCST90199650	Indolelactate levels	rs11647808	A	C	0.212473	0.0790114	16	58736977	0.0262875	6.33765e-16	8233	0.00657024	54.4373																						AIP	rs1354034	C	T	0.0531	0.38119	3	56815721	1.98e-10	0.008345	35356	0.0013302	47.0906
GCST90199650	Indolelactate levels	rs117078442	A	G	-0.209946	0.024059	7	22296682	0.046984	7.87867e-06	8233	0.00206989	17.0726																						AIP	rs4980320	C	T	0.0461	0.46986	11	198986	1.44e-08	0.008132	35352	0.00105874	37.4663
GCST90199650	Indolelactate levels	rs11950935	C	T	-0.0798371	0.194657	5	27771436	0.0178954	8.14575e-06	8233	0.00199844	16.4821																						AK1	rs9919018	A	G	-0.0601	0.24427	9	127880476	2.03e-10	0.009451	35357	0.00133357	47.2113
GCST90199650	Indolelactate levels	rs1255731	C	T	-0.0753124	0.236978	14	63549593	0.0168771	8.10475e-06	8233	0.0020512	16.9181																						AK2	rs1354034	C	T	0.0516	0.38119	3	56815721	3.29e-10	0.008211	35347	0.00125611	44.4531
GCST90199650	Indolelactate levels	rs1354368	G	A	-0.072441	0.64522	4	99520729	0.0148179	1.01477e-06	8233	0.00240251	19.8227																						AK4	rs10922098	T	C	-0.1314	0.40011	1	196695521	1.48e-58	0.008144	35338	0.00828842	295.327
GCST90199650	Indolelactate levels	rs142009207	C	G	-0.118055	0.0765238	17	42394393	0.0266692	9.57138e-06	8233	0.00196979	16.2454																						AK4	rs113654728	G	A	0.1456	0.20005	14	94174199	5.45e-48	0.010004	35372	0.00678507	241.627
GCST90199650	Indolelactate levels	rs142582686	T	G	0.164806	0.0429166	10	101005147	0.0355849	3.63318e-06	8233	0.00223126	18.4066																						AK4	rs11569415	A	G	-0.06	0.24276	19	6716268	9.76e-11	0.009273	35372	0.00132356	46.8763
GCST90199650	Indolelactate levels	rs145909629	A	G	0.321487	0.0147347	9	26547368	0.0589415	4.91562e-08	8233	0.0030009	24.7747																						AK4	rs1555405	A	G	-0.0515	0.30381	14	100710432	3.74e-09	0.008736	35380	0.00112195	39.737
GCST90199650	Indolelactate levels	rs148403098	T	C	0.167538	0.0411829	14	102351945	0.0359224	3.10312e-06	8233	0.00221671	18.2863																						AK4	rs1707652	T	C	0.1085	0.3102	3	165761011	2.02e-36	0.008609	35339	0.00503796	178.928
GCST90199650	Indolelactate levels	rs150393758	T	C	0.172921	0.0355126	17	69863978	0.0390292	9.39877e-06	8233	0.00204835	16.8946																						AK4	rs550671	T	C	0.152	0.14045	6	31976816	3.77e-40	0.01146	35440	0.00557841	198.796
GCST90199650	Indolelactate levels	rs185272650	T	C	-0.300455	0.0112236	3	183994764	0.067736	9.1782e-06	8233	0.00200364	16.5251																						AK4	rs6457457	T	C	0.1616	0.06527	6	31910331	1.48e-23	0.016155	35441	0.00318649	113.287
GCST90199650	Indolelactate levels	rs1867457	C	T	-0.102015	0.111679	5	180177217	0.0229082	8.45953e-06	8233	0.0020649	17.0314																						AK5	rs1355538	G	A	-0.0548	0.39847	3	165787389	7.04e-12	0.007992	35332	0.00143961	50.9347
GCST90199650	Indolelactate levels	rs190002061	A	G	-0.265524	0.0150532	2	49252618	0.058646	5.9667e-06	8233	0.00209064	17.2441																						AK5	rs572515	G	A	-0.1513	0.3973	1	196677131	5.4e-80	0.007989	35332	0.010963	391.614
GCST90199650	Indolelactate levels	rs19009	C	T	-0.0637423	0.428307	20	6755951	0.0143515	8.9327e-06	8233	0.00198977	16.4105																						AK5	rs58068569	G	A	-0.0541	0.20781	12	3991507	2.2e-08	0.009669	35371	0.000963652	34.1163
GCST90199650	Indolelactate levels	rs2472509	G	T	0.07003	0.326865	9	104921949	0.0152695	4.51219e-06	8233	0.00215809	17.8016																						AK5	rs6457457	T	C	0.1075	0.06527	6	31910331	1.2e-11	0.015855	35435	0.00141009	50.0343
GCST90199650	Indolelactate levels	rs2794660	T	C	0.0949183	0.140026	13	46749020	0.0213333	8.61484e-06	8233	0.00216982	17.8986																						AKAP7	rs1047286	A	G	-0.0583	0.24066	19	6713251	4.58e-10	0.009353	35372	0.00124225	43.9929
GCST90199650	Indolelactate levels	rs2997922	T	C	0.185074	0.709362	9	128818465	0.0156931	4.22481e-32	8233	0.0141235	117.916																						AKAP7	rs10922098	T	C	-0.2155	0.40011	1	196695521	6.05e-155	0.008127	35338	0.0222934	805.72
GCST90199650	Indolelactate levels	rs34380016	G	A	-0.0666468	0.437266	1	29231718	0.0146285	5.21484e-06	8233	0.00218594	18.0319																						AKAP7	rs1451915	A	C	0.0692	0.13641	1	196058002	2.54e-09	0.011613	35335	0.00112823	39.9086
GCST90199650	Indolelactate levels	rs35021400	A	C	-0.0820587	0.214409	16	87013026	0.0174559	2.58998e-06	8233	0.0022684	18.7136																						AKAP7	rs1707652	T	C	0.1082	0.3102	3	165761011	4.05e-36	0.008622	35339	0.00501014	177.935
GCST90199650	Indolelactate levels	rs61674325	T	C	-0.0679091	0.329491	14	43587540	0.0151389	7.26587e-06	8233	0.00203767	16.8063																						AKAP7	rs550671	T	C	0.1495	0.14045	6	31976816	8.71e-39	0.011477	35440	0.00539641	192.276
GCST90199650	Indolelactate levels	rs62154332	T	C	0.118683	0.0765673	2	101471008	0.0265768	7.98229e-06	8233	0.00199185	16.4276																						AKAP7	rs6457457	T	C	0.1593	0.06527	6	31910331	7.14e-23	0.016179	35441	0.00309643	110.075
GCST90199650	Indolelactate levels	rs73782967	A	G	-0.152997	0.0546588	5	116927323	0.0316953	1.38514e-06	8233	0.00241905	19.9595																						AKAP7	rs7513100	C	T	0.0616	0.14871	1	198065935	4.11e-08	0.011228	35343	0.000960747	33.9864
GCST90199650	Indolelactate levels	rs75333405	C	T	-0.170317	0.0356968	12	89836373	0.0384177	9.28037e-06	8233	0.00199705	16.4706																						AKR1A1	rs114694636	G	A	0.1634	0.02315	1	45895728	4.45e-09	0.027852	35371	0.00120757	42.7622
GCST90199650	Indolelactate levels	rs7617388	G	A	-0.0945532	0.857589	3	18845898	0.0213736	9.69652e-06	8233	0.00218376	18.0139																						AKR1A1	rs1354034	C	T	0.0512	0.38119	3	56815721	6.28e-10	0.00828	35356	0.00123671	43.7769
GCST90199651	Docosahexaenoate DHA; 22:6n3 levels	rs1018091	C	T	0.0675472	0.457063	4	143618621	0.0146699	4.13525e-06	8279	0.00226449	18.7857																						AKR1A1	rs145683585	T	C	-0.8196	0.02677	1	45597981	4.14e-224	0.025646	35369	0.0350024	1282.83
GCST90199651	Docosahexaenoate DHA; 22:6n3 levels	rs11709701	T	C	0.0724482	0.315498	3	197411278	0.0158802	5.06262e-06	8279	0.00226703	18.8068																						AKR1A1	rs146083354	T	C	-0.48	0.00742	1	44709400	2.62e-22	0.049412	35359	0.00339377	120.402
GCST90199651	Docosahexaenoate DHA; 22:6n3 levels	rs11715464	G	A	-0.068416	0.380725	3	42868195	0.0152901	7.65771e-06	8279	0.00220719	18.3093																						AKR1A1	rs150080554	T	C	-0.5772	0.0119	1	45041746	2.49e-49	0.039094	35366	0.00783485	279.259
GCST90199651	Docosahexaenoate DHA; 22:6n3 levels	rs117676889	C	T	0.194787	0.0302902	10	3308072	0.0430833	6.15001e-06	8279	0.00222892	18.49																						AKR1A1	rs170480	T	G	0.1315	0.4468	1	44372682	1.01e-55	0.008362	35362	0.00854824	304.872
GCST90199651	Docosahexaenoate DHA; 22:6n3 levels	rs11930628	G	A	0.123625	0.0880354	4	59788149	0.0261218	2.21625e-06	8279	0.00245402	20.3619																						AKR1A1	rs181255685	A	T	-0.3184	0.01729	1	47843205	3.89e-22	0.032913	35368	0.00344506	122.259
GCST90199651	Docosahexaenoate DHA; 22:6n3 levels	rs12129379	T	G	0.0929219	0.17895	1	159995471	0.0196733	2.32117e-06	8279	0.00253727	21.0544																						AKR1A1	rs191294221	A	G	-0.115	0.0435	1	41369981	1.31e-08	0.02023	35371	0.00110052	38.9674
GCST90199651	Docosahexaenoate DHA; 22:6n3 levels	rs13268878	G	A	-0.0830568	0.207876	8	74456081	0.0187327	9.25958e-06	8279	0.00227184	18.8468																						AKR1A1	rs2181411	C	G	0.181	0.02254	1	46635445	7.61e-11	0.027812	35374	0.00144358	51.136
GCST90199651	Docosahexaenoate DHA; 22:6n3 levels	rs139278946	A	T	-0.209975	0.026335	7	96776335	0.0460257	5.06353e-06	8279	0.00226104	18.757																						AKR1A1	rs4541868	A	C	-0.0619	0.21915	8	105578477	2.13e-10	0.009746	35364	0.00131136	46.433
GCST90199651	Docosahexaenoate DHA; 22:6n3 levels	rs143268031	G	A	0.479847	0.00507707	12	117697385	0.104216	4.13762e-06	8279	0.00232615	19.2985																						AKR1A1	rs56174961	T	A	-0.7994	0.06002	1	45381678	0	0.013403	35365	0.0721062	2748.04
GCST90199651	Docosahexaenoate DHA; 22:6n3 levels	rs144230997	T	A	-0.321529	0.0116734	13	70662972	0.0691608	3.33553e-06	8279	0.00238544	19.7915																						AKR1A1	rs57459215	A	G	-0.6798	0.00377	1	46743819	5.52e-21	0.072328	35368	0.00347131	123.194
GCST90199651	Docosahexaenoate DHA; 22:6n3 levels	rs145325641	A	G	-0.229959	0.0247183	12	95241095	0.047234	1.12451e-06	8279	0.00254964	21.1573																						AKR1A1	rs79070525	G	C	-0.2714	0.04346	1	46709560	2.5e-39	0.020685	35374	0.0061241	217.957
GCST90199651	Docosahexaenoate DHA; 22:6n3 levels	rs148894582	G	A	-0.292453	0.0129169	10	58620420	0.0652677	7.43554e-06	8279	0.00218099	18.0915																						AKR1B1	rs11792848	A	G	-0.0548	0.22793	9	96327661	1.32e-08	0.009642	35345	0.00105694	37.3949
GCST90199651	Docosahexaenoate DHA; 22:6n3 levels	rs174603	A	G	-0.0936123	0.318542	11	61858734	0.015879	3.73866e-09	8279	0.00380454	31.6104																						AKR1B1	rs16873418	G	A	-0.0538	0.2507	8	105579917	8.97e-09	0.009358	35362	0.00108744	38.4937
GCST90199651	Docosahexaenoate DHA; 22:6n3 levels	rs181031465	T	C	0.282577	0.0138364	2	164800745	0.0630184	7.32432e-06	8279	0.00217909	18.0757																						AKR1B1	rs2229542	C	T	-0.2011	0.017	7	134450869	1e-10	0.031099	35357	0.00135163	47.8514
GCST90199651	Docosahexaenoate DHA; 22:6n3 levels	rs187828726	G	T	-0.221919	0.023446	6	158506347	0.0487912	5.4067e-06	8279	0.00225519	18.7084																						AKR1B1	rs75627053	T	C	0.3078	0.01202	7	134468104	3.7e-16	0.037777	35357	0.00225019	79.735
GCST90199651	Docosahexaenoate DHA; 22:6n3 levels	rs1934826	A	G	-0.065497	0.454628	13	75950409	0.0148097	9.75301e-06	8279	0.00212727	17.6449																						AKR1B10	rs1047286	A	G	-0.0942	0.24066	19	6713251	1.9e-23	0.009441	35372	0.00324319	115.085
GCST90199651	Docosahexaenoate DHA; 22:6n3 levels	rs34736275	A	G	0.0734802	0.327588	7	80571027	0.0160133	4.46044e-06	8279	0.00237867	19.7352																						AKR1B10	rs10922098	T	C	-0.2442	0.40011	1	196695521	8.31e-195	0.008202	35338	0.0286268	1041.37
GCST90199651	Docosahexaenoate DHA; 22:6n3 levels	rs3731644	C	T	0.110271	0.100677	2	235041233	0.0242799	5.58135e-06	8279	0.00220191	18.2654																						AKR1B10	rs111696008	A	G	-0.1503	0.02443	2	216622986	2.16e-08	0.026845	35359	0.00107679	38.113
GCST90199651	Docosahexaenoate DHA; 22:6n3 levels	rs6564915	G	T	0.101809	0.856833	16	81774628	0.0218657	3.2225e-06	8279	0.00254297	21.1018																						AKR1B10	rs114056970	A	G	-0.0909	0.09198	1	196136527	7.91e-11	0.01398	35337	0.00138021	48.8373
GCST90199651	Docosahexaenoate DHA; 22:6n3 levels	rs73045049	A	G	-0.182777	0.0352002	7	2658714	0.040097	5.15535e-06	8279	0.00226911	18.8241																						AKR1B10	rs1707652	T	C	0.1069	0.3102	3	165761011	1.29e-34	0.008711	35339	0.00489047	173.664
GCST90199651	Docosahexaenoate DHA; 22:6n3 levels	rs73500833	T	C	-0.271564	0.0153501	13	26756076	0.0598372	5.66876e-06	8279	0.00222929	18.4931																						AKR1B10	rs4665988	A	C	0.0555	0.21301	2	27538569	1.4e-08	0.009783	35373	0.00103273	36.5663
GCST90199651	Docosahexaenoate DHA; 22:6n3 levels	rs77207094	C	T	-0.248645	0.0186215	5	11520799	0.0546737	5.42114e-06	8279	0.00225965	18.7455																						AKR1B10	rs550671	T	C	0.1772	0.14045	6	31976816	8.79e-53	0.011589	35440	0.00758142	270.723
GCST90199651	Docosahexaenoate DHA; 22:6n3 levels	rs8523	A	G	-0.0784228	0.429891	6	10980820	0.0147676	1.09343e-07	8279	0.00301461	25.0274																						AKR1B10	rs6457457	T	C	0.1798	0.06527	6	31910331	3.92e-28	0.016349	35441	0.00394466	140.348
GCST90199652	1-stearoyl-2-oleoyl-GPS (18:0/18:1) levels	rs117022836	T	C	-0.228706	0.0293313	11	37651035	0.0457893	5.89112e-07	8055	0.00297843	24.057																						AKR1B10	rs704	A	G	0.1425	0.49189	17	28367840	1.03e-69	0.008074	35360	0.0101505	362.58
GCST90199652	1-stearoyl-2-oleoyl-GPS (18:0/18:1) levels	rs12652405	A	T	-0.185696	0.0360831	5	56959725	0.041852	9.12308e-06	8055	0.00239871	19.3633																						AKR1B10	rs72748418	A	G	0.09	0.07164	1	196122755	8.37e-09	0.015623	35337	0.00107742	38.1119
GCST90199652	1-stearoyl-2-oleoyl-GPS (18:0/18:1) levels	rs12965592	C	G	-0.109671	0.113639	18	100297	0.0247405	9.30014e-06	8055	0.00242299	19.5597																						AKR1B10	rs7513100	C	T	0.0695	0.14871	1	198065935	9.38e-10	0.011357	35343	0.00122297	43.2741
GCST90199652	1-stearoyl-2-oleoyl-GPS (18:0/18:1) levels	rs13234046	A	G	-0.0842069	0.223223	7	10971985	0.0189265	8.62088e-06	8055	0.00245901	19.8512																						AKR1C1	rs12478841	G	A	0.0606	0.21569	2	27588855	2.01e-10	0.009528	35364	0.00124249	43.9916
GCST90199652	1-stearoyl-2-oleoyl-GPS (18:0/18:1) levels	rs1354034	C	T	0.138779	0.609726	3	56815721	0.0159732	3.68039e-18	8055	0.00916604	74.497																						AKR1C1	rs1619994	G	A	0.0599	0.2807	3	165744047	9.98e-12	0.0088	35330	0.00144889	51.2607
GCST90199652	1-stearoyl-2-oleoyl-GPS (18:0/18:1) levels	rs138806707	C	T	-0.258703	0.0200426	8	20999141	0.0555882	3.25682e-06	8055	0.00262902	21.2273																						AKR1C1	rs6457457	T	C	0.0987	0.06527	6	31910331	6.92e-10	0.016002	35432	0.00118868	42.165
GCST90199652	1-stearoyl-2-oleoyl-GPS (18:0/18:1) levels	rs154803	A	T	0.228935	0.975691	5	92789493	0.0506099	6.08206e-06	8055	0.00248619	20.0712																						AKR1C3	rs10922098	T	C	-0.0842	0.40011	1	196695521	1.81e-24	0.008248	35338	0.00340334	120.671
GCST90199652	1-stearoyl-2-oleoyl-GPS (18:0/18:1) levels	rs17831607	G	A	-0.106904	0.139338	6	134363401	0.0224635	1.94566e-06	8055	0.00274107	22.1345																						AKR1C3	rs11557154	T	C	0.2259	0.13413	9	34107507	2.49e-81	0.011827	35349	0.0118533	424.006
GCST90199652	1-stearoyl-2-oleoyl-GPS (18:0/18:1) levels	rs2055570	G	A	-0.135106	0.927349	2	49116770	0.0304665	9.22546e-06	8055	0.0024596	19.856																						AKR1C3	rs117737753	T	C	-0.1682	0.02112	10	5563265	3.31e-09	0.028433	35372	0.00116978	41.4237
GCST90199652	1-stearoyl-2-oleoyl-GPS (18:0/18:1) levels	rs55731338	A	G	-0.21443	0.0289729	6	35173215	0.0462655	3.57332e-06	8055	0.00258717	20.8885																						AKR1C3	rs147256308	C	A	-0.5088	0.00956	10	6176546	9.56e-35	0.04138	35356	0.00490242	174.174
GCST90199652	1-stearoyl-2-oleoyl-GPS (18:0/18:1) levels	rs55823223	A	G	-0.10594	0.150056	17	75894282	0.0217392	1.09794e-06	8055	0.00286282	23.1205																						AKR1C3	rs1707652	T	C	0.0946	0.3102	3	165761011	1.88e-27	0.008715	35339	0.00382981	135.854
GCST90199652	1-stearoyl-2-oleoyl-GPS (18:0/18:1) levels	rs56058673	T	C	-0.155282	0.0591344	22	36081699	0.0336363	3.90287e-06	8055	0.00268312	21.6653																						AKR1C3	rs2245801	C	T	-0.0695	0.22329	4	89836689	1.15e-12	0.009773	35344	0.00167544	59.3126
GCST90199652	1-stearoyl-2-oleoyl-GPS (18:0/18:1) levels	rs6871550	C	T	0.0882151	0.205068	5	399096	0.0195516	6.4248e-06	8055	0.00253714	20.4835																						AKR1C3	rs35301881	T	C	0.0635	0.45935	1	1750226	6.96e-15	0.008156	35314	0.0020028	70.8648
GCST90199652	1-stearoyl-2-oleoyl-GPS (18:0/18:1) levels	rs7161063	G	C	-0.188363	0.0367098	14	88280172	0.0410966	4.57413e-06	8055	0.00250934	20.2586																						AKR1C3	rs35687230	T	C	0.0497	0.28773	10	4601955	3.28e-08	0.008994	35373	0.00101245	35.8476
GCST90199652	1-stearoyl-2-oleoyl-GPS (18:0/18:1) levels	rs72761668	G	A	-0.173508	0.0422211	15	101725739	0.0382524	5.73656e-06	8055	0.0024348	19.6553																						AKR1C3	rs3860989	T	A	0.1917	0.01635	9	33460143	2.34e-09	0.0321	35348	0.00118204	41.8299
GCST90199652	1-stearoyl-2-oleoyl-GPS (18:0/18:1) levels	rs78365257	C	G	-0.294515	0.0146308	3	116530607	0.065059	5.98576e-06	8055	0.00250099	20.191																						AKR1C3	rs41279069	C	G	0.0669	0.20015	9	111599427	5.35e-11	0.010197	35369	0.001433	50.7537
GCST90199652	1-stearoyl-2-oleoyl-GPS (18:0/18:1) levels	rs78453362	A	G	0.154741	0.0541305	3	78690859	0.0347262	8.34918e-06	8055	0.00245196	19.7942																						AKR1C3	rs6592965	A	G	-0.0641	0.40057	7	50360284	8.35e-15	0.008258	35336	0.00197316	69.8576
GCST90199652	1-stearoyl-2-oleoyl-GPS (18:0/18:1) levels	rs80312835	G	A	0.296795	0.0139821	10	110417837	0.0661347	7.19855e-06	8055	0.00242885	19.6071																						AKR1C3	rs72778490	T	G	0.128	0.03946	10	5348278	8.89e-10	0.020887	35368	0.001242	43.9793
GCST90199652	1-stearoyl-2-oleoyl-GPS (18:0/18:1) levels	rs9277341	C	T	-0.0774887	0.310012	6	33071848	0.0166568	3.28633e-06	8055	0.00256878	20.7397																						AKR1C3	rs72781981	T	C	-0.207	0.0326	10	5597597	1.75e-20	0.022314	35377	0.00270268	95.8663
GCST90199653	1-myristoyl-2-palmitoyl-gpc (14:0/16:0) levels	rs10868484	C	T	0.0967565	0.160135	9	86776740	0.0211482	4.75862e-06	8271	0.00251818	20.8754																						AKR1C4	rs117977387	C	T	0.2519	0.00917	10	5555528	5.74e-09	0.043252	35372	0.00115307	40.8311
GCST90199653	1-myristoyl-2-palmitoyl-gpc (14:0/16:0) levels	rs114128846	A	G	0.147692	0.064399	2	118280459	0.031243	2.27645e-06	8271	0.00262853	21.7926																						AKR1C4	rs12570341	C	T	0.1486	0.16088	10	5240924	4.47e-43	0.0108	35374	0.00596202	212.154
GCST90199653	1-myristoyl-2-palmitoyl-gpc (14:0/16:0) levels	rs116926922	T	G	0.200887	0.0329258	6	159958678	0.0425847	2.3894e-06	8271	0.00256998	21.3059																						AKR1C4	rs140563630	T	C	0.144	0.02464	10	4951847	1.76e-08	0.02556	35373	0.000996691	35.2891
GCST90199653	1-myristoyl-2-palmitoyl-gpc (14:0/16:0) levels	rs12331085	A	G	-0.0932487	0.264501	4	171881699	0.0176113	1.19123e-07	8271	0.00338318	28.0705																						AKR1C4	rs143187882	A	G	-0.2293	0.03621	10	5632965	4.4e-27	0.021276	35378	0.00366986	130.303
GCST90199653	1-myristoyl-2-palmitoyl-gpc (14:0/16:0) levels	rs142273297	A	G	0.275401	0.0154583	20	3610520	0.0618858	8.58129e-06	8271	0.00230864	19.1343																						AKR1C4	rs1476029	T	C	-0.0681	0.14341	22	36121884	7.23e-10	0.011054	35372	0.0011394	40.3466
GCST90199653	1-myristoyl-2-palmitoyl-gpc (14:0/16:0) levels	rs147325198	A	G	0.312097	0.014061	5	9684711	0.065423	1.83812e-06	8271	0.00270069	22.3925																						AKR1C4	rs151244031	A	G	0.1609	0.01884	10	3984440	4.61e-08	0.029437	35374	0.000957112	33.8874
GCST90199653	1-myristoyl-2-palmitoyl-gpc (14:0/16:0) levels	rs148311684	A	G	-0.303145	0.0126404	1	4888680	0.0683667	9.24546e-06	8271	0.00229386	19.0115																						AKR1C4	rs185367865	T	G	0.3066	0.00534	8	126802347	1.67e-08	0.054335	35360	0.000998597	35.3437
GCST90199653	1-myristoyl-2-palmitoyl-gpc (14:0/16:0) levels	rs17583806	A	G	0.13245	0.0741304	13	104779166	0.0289892	4.90168e-06	8271	0.00240813	19.9609																						AKR1C4	rs2954038	A	C	-0.0505	0.31787	8	125495147	1.12e-09	0.00829	35367	0.00110593	39.1547
GCST90199653	1-myristoyl-2-palmitoyl-gpc (14:0/16:0) levels	rs28704912	A	C	0.130285	0.0874939	18	7928036	0.0272362	1.72261e-06	8271	0.00271039	22.4732																						AKR1C4	rs3747207	A	G	0.074	0.22927	22	43928975	8.32e-16	0.009193	35372	0.00193528	68.5834
GCST90199653	1-myristoyl-2-palmitoyl-gpc (14:0/16:0) levels	rs2996477	C	T	0.131699	0.924975	1	91920677	0.0294263	7.62133e-06	8271	0.0024073	19.954																						AKR1C4	rs4746822	T	C	0.0604	0.27426	10	69223185	1.09e-11	0.008891	35362	0.00145227	51.427
GCST90199653	1-myristoyl-2-palmitoyl-gpc (14:0/16:0) levels	rs4485089	G	A	-0.080974	0.243905	11	12409814	0.0179663	6.57522e-06	8271	0.00241834	20.0458																						AKR1C4	rs6601898	G	A	0.5672	0.20493	10	5076039	0	0.007699	35372	0.104837	4142.34
GCST90199653	1-myristoyl-2-palmitoyl-gpc (14:0/16:0) levels	rs4698782	C	T	-0.0728829	0.439682	4	109734125	0.0154847	2.51668e-06	8271	0.00261731	21.6993																						AKR1C4	rs6601945	C	T	-0.1794	0.17755	10	5333914	1.71e-66	0.010415	35370	0.00939951	335.596
GCST90199653	1-myristoyl-2-palmitoyl-gpc (14:0/16:0) levels	rs4975528	A	G	0.0782659	0.27399	5	1017800	0.0173632	6.55743e-06	8271	0.00243698	20.2006																						AKR1C4	rs72779812	A	G	-0.2379	0.01669	10	5383468	1.02e-14	0.030751	35372	0.00185766	65.8276
GCST90199653	1-myristoyl-2-palmitoyl-gpc (14:0/16:0) levels	rs79292294	G	T	0.217589	0.0254391	11	38215972	0.0488736	8.50461e-06	8271	0.00234755	19.4576																						AKR1C4	rs76682609	A	T	-0.0925	0.07619	10	3978364	5.18e-10	0.014887	35374	0.00120446	42.6557
GCST90199653	1-myristoyl-2-palmitoyl-gpc (14:0/16:0) levels	rs79682447	A	G	-0.189114	0.0406628	4	2260377	0.0384282	8.59963e-07	8271	0.00279027	23.1373																						AKR1D1	rs1038626	T	A	0.0589	0.17316	7	138112731	2.94e-08	0.010622	35377	0.000993413	35.1769
GCST90199653	1-myristoyl-2-palmitoyl-gpc (14:0/16:0) levels	rs9349828	C	T	0.073257	0.312933	6	56559434	0.0164631	8.59628e-06	8271	0.0023077	19.1265																						AKR1D1	rs2954038	A	C	-0.0699	0.31787	8	125495147	3.11e-16	0.008557	35367	0.00211885	75.0924
GCST90199654	Paraxanthine levels in elite athletes	rs10194878	C	T	0.0812524	0.283725	2	138639888	0.0177378	4.63326e-06	7840	0.00268337	21.0888																						AKR7A2	rs11594179	T	C	0.0715	0.18128	10	102632823	1.73e-11	0.010629	35370	0.0015175	53.7523
GCST90199654	Paraxanthine levels in elite athletes	rs10459799	G	C	-0.103929	0.147324	16	59963158	0.0224526	3.67743e-06	7840	0.00271369	21.3278																						AKR7A2	rs1354034	C	T	0.0524	0.38119	3	56815721	3.71e-10	0.008363	35356	0.00129536	45.8557
GCST90199654	Paraxanthine levels in elite athletes	rs10509810	G	A	-0.0767333	0.408098	10	106005598	0.0163837	2.82009e-06	7840	0.00284454	22.3591																						AKR7A2	rs342200	A	G	-0.0554	0.42559	7	106676033	1.35e-11	0.008191	35357	0.00150059	53.1332
GCST90199654	Paraxanthine levels in elite athletes	rs11032948	T	C	0.0933967	0.245032	11	34951350	0.0187015	5.91196e-07	7840	0.00322734	25.3778																						AKR7A2	rs4980320	C	T	0.0501	0.46986	11	198986	7.81e-10	0.008148	35352	0.00125044	44.2586
GCST90199654	Paraxanthine levels in elite athletes	rs112492033	A	G	-0.270033	0.0190433	15	80442893	0.0581759	3.45602e-06	7840	0.0027243	21.4114																						AKR7A2	rs61766662	C	T	-0.1514	0.3241	1	19330519	1.81e-68	0.008658	35377	0.0100425	358.858
GCST90199654	Paraxanthine levels in elite athletes	rs114830966	A	G	-0.351981	0.0106575	1	74384420	0.0784625	7.25809e-06	7840	0.00261259	20.5311																						AKR7A2	rs6993770	T	A	-0.1095	0.22448	8	105569300	3.19e-29	0.009758	35365	0.00417473	148.25
GCST90199654	Paraxanthine levels in elite athletes	rs115087674	T	A	-0.308828	0.0133803	4	155770669	0.0689018	7.38941e-06	7840	0.00251813	19.787																						AKR7A3	rs114458471	A	T	0.1611	0.03453	1	19443436	1.7e-12	0.022828	35379	0.00173044	61.3239
GCST90199654	Paraxanthine levels in elite athletes	rs115520044	A	G	0.30686	0.0170535	14	49488289	0.0617075	6.59906e-07	7840	0.00315685	24.8217																						AKR7A3	rs12094043	G	A	-0.2124	0.34677	1	19245382	1.71e-133	0.008638	35379	0.0204384	738.135
GCST90199654	Paraxanthine levels in elite athletes	rs11599254	T	C	0.137987	0.0840498	10	28929032	0.0286132	1.41769e-06	7840	0.00293167	23.046																						AKR7A3	rs141748393	A	G	-0.181	0.01548	8	122813949	4.12e-08	0.032995	35372	0.000998579	35.3551
GCST90199654	Paraxanthine levels in elite athletes	rs118105917	T	C	-0.385059	0.00843666	6	159627396	0.0868612	9.29138e-06	7840	0.00248071	19.4921																						AKR7A3	rs189614440	G	A	-0.202	0.01982	1	18623305	4.23e-12	0.029151	35379	0.00158541	56.1762
GCST90199654	Paraxanthine levels in elite athletes	rs13243315	C	T	-0.0931508	0.205073	7	25474434	0.020119	3.6566e-06	7840	0.00282904	22.2369																						AKR7A3	rs3747207	A	G	0.0883	0.22927	22	43928975	1.09e-19	0.009725	35372	0.0027555	97.7314
GCST90199654	Paraxanthine levels in elite athletes	rs143167061	T	C	-0.255726	0.0194548	11	13186904	0.057744	9.48373e-06	7840	0.00249502	19.6049																						AKR7A3	rs72645633	A	C	-0.2554	0.03562	1	18925408	6.47e-31	0.022091	35375	0.0044814	159.234
GCST90199654	Paraxanthine levels in elite athletes	rs150047778	C	T	-0.357145	0.0108029	7	116118257	0.0775345	4.09938e-06	7840	0.0027261	21.4256																						AKR7A3	rs9793028	A	G	-0.0653	0.41804	1	18868786	5.23e-15	0.008349	35379	0.00207476	73.5513
GCST90199654	Paraxanthine levels in elite athletes	rs1503609	A	G	0.073513	0.352215	4	126847694	0.0166079	9.58302e-06	7840	0.00246602	19.3765																						AKT1	rs1354034	C	T	0.0609	0.38119	3	56815721	3.5e-13	0.008373	35356	0.0017497	61.9673
GCST90199654	Paraxanthine levels in elite athletes	rs17653722	T	G	-0.0950999	0.170187	12	52193734	0.0212194	7.40329e-06	7840	0.00255445	20.073																						AKT1	rs77265585	C	G	0.0657	0.14219	9	4764332	1.43e-08	0.011587	35374	0.00105298	37.2853
GCST90199654	Paraxanthine levels in elite athletes	rs2245730	C	A	-0.0769941	0.434712	21	42705218	0.0162704	2.22152e-06	7840	0.00291351	22.9028																						AKT2	rs11536949	T	G	0.1396	0.1003	20	38357231	8.26e-26	0.01329	35375	0.00351722	124.854
GCST90199654	Paraxanthine levels in elite athletes	rs2274148	T	C	0.199304	0.0333248	13	49278988	0.0441846	6.46105e-06	7840	0.00255923	20.1108																						AKT2	rs13215879	C	T	0.1062	0.09006	6	27010921	9.48e-14	0.014259	35377	0.00184852	65.5124
GCST90199654	Paraxanthine levels in elite athletes	rs28491088	C	A	0.0994323	0.15482	15	24911167	0.0223294	8.46886e-06	7840	0.00258739	20.3325																						AKT2	rs142786778	A	G	0.2139	0.02372	6	23419725	3.2e-15	0.027135	35361	0.00211905	75.0865
GCST90199654	Paraxanthine levels in elite athletes	rs34563893	C	T	-0.343882	0.012781	12	98038615	0.0708587	1.21566e-06	7840	0.0029842	23.4601																						AKT2	rs438811	T	C	-0.1198	0.23201	19	44913484	3.2e-35	0.009674	35366	0.00511453	181.8
GCST90199654	Paraxanthine levels in elite athletes	rs56113850	C	T	-0.111197	0.573947	19	40847202	0.0159364	3.00367e-12	7840	0.00604716	47.686																						AKT2	rs4980320	C	T	0.0479	0.46986	11	198986	3.85e-09	0.008132	35352	0.00114304	40.4526
GCST90199654	Paraxanthine levels in elite athletes	rs57526497	C	A	-0.154204	0.940958	17	79549816	0.0338631	5.27008e-06	7840	0.00264212	20.7638																						AKT2	rs6445035	A	G	0.1048	0.1904	3	165762312	2.2e-24	0.010285	35339	0.00338602	120.058
GCST90199654	Paraxanthine levels in elite athletes	rs62017761	G	T	-0.0738812	0.4716	16	6502503	0.0158913	3.33291e-06	7840	0.00272041	21.3807																						ALAD	rs117621608	A	C	-0.1928	0.02182	9	113571006	6.5e-12	0.028071	35367	0.00158678	56.2058
GCST90199654	Paraxanthine levels in elite athletes	rs643104	C	T	-0.081713	0.336248	11	118696416	0.0174577	2.86002e-06	7840	0.00298042	23.4304																						ALAD	rs11790374	C	T	0.1261	0.04885	9	113633946	2.9e-11	0.018958	35365	0.00147766	52.3317
GCST90199654	Paraxanthine levels in elite athletes	rs72799346	T	G	-0.243234	0.0217669	2	22414570	0.0539023	6.40691e-06	7840	0.00251952	19.7979																						ALAD	rs140106796	T	C	-0.2643	0.01257	9	113132257	1.24e-12	0.037218	35371	0.00173407	61.4388
GCST90199654	Paraxanthine levels in elite athletes	rs7326993	G	A	-0.0721645	0.532382	13	92197195	0.0163342	9.96179e-06	7840	0.00259294	20.3763																						ALAD	rs141972027	C	T	-0.1952	0.01712	9	113340476	4.16e-10	0.031242	35374	0.00128231	45.4162
GCST90199654	Paraxanthine levels in elite athletes	rs75467050	T	C	-0.181124	0.0391705	12	97703428	0.0407723	8.89931e-06	7840	0.00246938	19.4029																						ALAD	rs149095400	A	C	0.1295	0.03113	21	29922164	3.43e-08	0.023469	35372	0.00101161	35.817
GCST90199654	Paraxanthine levels in elite athletes	rs77866717	C	T	-0.153486	0.0564862	18	43307829	0.0346997	9.72234e-06	7840	0.00251107	19.7313																						ALAD	rs1800435	G	C	-0.4172	0.08677	9	113391611	1.12e-179	0.014596	35359	0.0275847	1002.98
GCST90199654	Paraxanthine levels in elite athletes	rs7787264	A	T	-0.112899	0.110708	7	2667935	0.0255469	9.90231e-06	7840	0.00250977	19.7211																						ALAD	rs185981526	T	C	-0.1874	0.03504	9	112180182	3.72e-17	0.022253	35371	0.00237488	84.1973
GCST90199654	Paraxanthine levels in elite athletes	rs78574673	G	T	0.228458	0.0254724	6	152626771	0.0504438	5.92737e-06	7840	0.00259123	20.3629																						ALAD	rs7863910	G	C	-0.1645	0.06771	9	113303333	1.42e-23	0.016438	35374	0.00341638	121.258
GCST90199654	Paraxanthine levels in elite athletes	rs78607630	G	A	-0.253719	0.0241997	9	107914662	0.0518432	9.88221e-07	7840	0.00304023	23.902																						ALB	rs111266377	T	G	0.2355	0.02883	3	167239870	9.25e-23	0.023982	35354	0.00310564	110.133
GCST90199654	Paraxanthine levels in elite athletes	rs79361921	A	G	-0.22819	0.029188	8	58022004	0.0472548	1.37267e-06	7840	0.00295096	23.198																						ALB	rs111696008	A	G	-0.345	0.02443	2	216622986	9.65e-39	0.026501	35359	0.00567349	201.742
GCST90199654	Paraxanthine levels in elite athletes	rs9370260	C	T	0.0811845	0.682724	6	54056876	0.01711	2.08665e-06	7840	0.00285535	22.4443																						ALB	rs114595100	C	G	0.1344	0.05205	3	169679175	2.23e-13	0.018325	35359	0.00178252	63.1371
GCST90199655	4-methyl-2-oxopentanoate levels	rs112482875	C	G	0.183548	0.0370528	11	20468924	0.0390382	2.57958e-06	8255	0.0024041	19.8889																						ALB	rs11720167	G	T	0.3797	0.19032	3	165768357	0	0.010081	35339	0.0444333	1643.15
GCST90199655	4-methyl-2-oxopentanoate levels	rs12894999	A	G	-0.0850341	0.813639	14	102071272	0.019043	7.99266e-06	8255	0.00219282	18.1371																						ALB	rs12026141	T	C	-0.0773	0.31246	1	201980465	4.1e-19	0.008652	35357	0.00256733	91.0015
GCST90199655	4-methyl-2-oxopentanoate levels	rs2291115	T	C	-0.0877537	0.188329	1	83555746	0.0192477	5.13532e-06	8255	0.00235428	19.4757																						ALB	rs144202860	A	G	-0.3665	0.01274	2	216625740	5.74e-25	0.035515	35359	0.00337893	119.874
GCST90199655	4-methyl-2-oxopentanoate levels	rs56107485	C	A	-0.152913	0.0606982	6	156517427	0.0307105	6.38534e-07	8255	0.00266624	22.0633																						ALB	rs146639676	T	C	-0.3661	0.00525	4	73239748	1.5e-11	0.054255	35355	0.00139992	49.5607
GCST90199655	4-methyl-2-oxopentanoate levels	rs58729469	T	C	0.0976357	0.159237	11	36050283	0.0200177	1.07452e-06	8255	0.00255249	21.1196																						ALB	rs672213	C	T	0.0475	0.46853	3	164220125	4.37e-09	0.008093	35342	0.00112366	39.7547
GCST90199655	4-methyl-2-oxopentanoate levels	rs6055350	C	G	-0.186005	0.96283	20	858872	0.0393211	2.24051e-06	8255	0.0024764	20.4885																						ALB	rs75444879	A	G	0.055	0.3372	2	233679202	8.26e-11	0.008467	35374	0.00135215	47.8931
GCST90199655	4-methyl-2-oxopentanoate levels	rs6754181	C	T	0.0935486	0.840504	2	29743514	0.0202835	3.98709e-06	8255	0.00234636	19.41																						ALB	rs7603427	T	C	-0.0807	0.45017	2	203452830	1.2e-23	0.008051	35365	0.0032239	114.376
GCST90199655	4-methyl-2-oxopentanoate levels	rs7012455	T	C	0.0767546	0.72081	8	51775791	0.0165318	3.43625e-06	8255	0.00237115	19.6156																						ALCAM	rs10901252	C	G	0.1336	0.06499	9	133252613	1.51e-15	0.01675	35370	0.00216923	76.8881
GCST90199655	4-methyl-2-oxopentanoate levels	rs73597221	A	G	-0.17389	0.0466309	11	132238300	0.0348777	6.17385e-07	8255	0.00268853	22.2482																						ALCAM	rs11075299	G	T	0.0741	0.2517	16	16152307	5.25e-15	0.009475	35375	0.00206836	73.3156
GCST90199655	4-methyl-2-oxopentanoate levels	rs75090459	A	G	0.26568	0.017058	13	22127850	0.0567147	2.80646e-06	8255	0.00236703	19.5814																						ALCAM	rs111072793	A	C	0.0861	0.21456	17	7176274	1.62e-17	0.010107	35370	0.00249861	88.5921
GCST90199655	4-methyl-2-oxopentanoate levels	rs77753167	T	C	-0.147065	0.0607551	18	10814502	0.0310573	2.18759e-06	8255	0.00246837	20.4219																						ALCAM	rs11719305	T	A	0.1193	0.07492	3	105596619	2.78e-14	0.015681	35325	0.00197282	69.8237
GCST90199655	4-methyl-2-oxopentanoate levels	rs893971	G	A	0.0924746	0.399187	4	88282518	0.0150638	8.31252e-10	8255	0.00410195	33.9929																						ALCAM	rs143501783	C	T	0.2295	0.01116	17	7897001	9.07e-10	0.03747	35373	0.00116248	41.1659
GCST90199656	3-indoxyl sulfate levels	rs11078452	C	A	-0.266191	0.980903	17	3503447	0.0555632	1.66138e-06	8242	0.00265465	21.9326																						ALCAM	rs281377	T	C	-0.0742	0.3353	19	48703346	6.82e-17	0.008886	35377	0.00245413	87.0283
GCST90199656	3-indoxyl sulfate levels	rs114842896	A	G	0.30447	0.013081	5	99893693	0.0669031	5.34158e-06	8242	0.00239354	19.7701																						ALCAM	rs3129960	G	A	-0.0656	0.24577	6	32333032	4.41e-12	0.009475	35439	0.0015954	56.6266
GCST90199656	3-indoxyl sulfate levels	rs117023050	C	T	0.16474	0.0449466	12	132005752	0.0370405	8.68438e-06	8242	0.00232998	19.2439																						ALCAM	rs35067598	G	A	-0.1241	0.0452	3	105502588	2.12e-10	0.019536	35326	0.0013293	47.0188
GCST90199656	3-indoxyl sulfate levels	rs139986278	C	T	-0.315708	0.0116698	7	79049588	0.0706034	7.76506e-06	8242	0.00229915	18.9886																						ALCAM	rs3747207	A	G	0.0603	0.22927	22	43928975	7.88e-10	0.009809	35372	0.00128503	45.5101
GCST90199656	3-indoxyl sulfate levels	rs140560919	C	T	0.292597	0.0138957	1	147564521	0.0654917	7.90694e-06	8242	0.00234624	19.3785																						ALCAM	rs573431210	G	T	0.1995	0.02269	17	69280242	2.9e-13	0.027332	35371	0.00176515	62.5421
GCST90199656	3-indoxyl sulfate levels	rs146369127	A	G	0.269587	0.0185524	3	22383982	0.0567278	2.0112e-06	8242	0.00264664	21.8662																						ALCAM	rs77228368	G	C	0.3005	0.03607	3	105513153	4.45e-40	0.022678	35326	0.00627929	223.211
GCST90199656	3-indoxyl sulfate levels	rs191105317	G	C	-0.362577	0.0117339	4	128815359	0.0700538	2.27061e-07	8242	0.00304893	25.2																						ALCAM	rs78689694	C	G	-0.0902	0.10578	11	126364925	1.95e-11	0.013443	35375	0.00153919	54.5295
GCST90199656	3-indoxyl sulfate levels	rs1971157	C	G	0.0712004	0.381295	17	29598325	0.0160318	8.94547e-06	8242	0.00239188	19.7564																						ALCAM	rs9834384	C	T	-0.1488	0.04368	3	105446365	1.42e-13	0.020123	35326	0.00184979	65.463
GCST90199656	3-indoxyl sulfate levels	rs198542	A	G	0.0702721	0.454857	17	50567176	0.0153512	4.70302e-06	8242	0.00244896	20.2289																						ALDH1A1	rs348452	T	C	0.1035	0.23989	9	72938469	1.37e-27	0.009509	35348	0.0039066	138.624
GCST90199656	3-indoxyl sulfate levels	rs2016346	C	T	-0.0742048	0.307059	8	135425732	0.01661	7.9147e-06	8242	0.00234321	19.3534																						ALDH1A1	rs738409	G	C	0.0559	0.22998	22	43928847	8.45e-09	0.009706	35363	0.00110674	39.1788
GCST90199656	3-indoxyl sulfate levels	rs2496679	C	T	0.213632	0.974437	6	80609375	0.0481132	8.98791e-06	8242	0.00227367	18.7778																						ALDH1A3	rs1071960	C	T	-0.0498	0.29144	22	42953626	4.58e-08	0.00911	35374	0.00102427	36.2676
GCST90199656	3-indoxyl sulfate levels	rs4649261	G	A	0.0737226	0.388522	1	233808502	0.0158935	3.50859e-06	8242	0.00258243	21.3343																						ALDH1A3	rs368465	C	T	-0.0583	0.39961	1	196702851	5.4e-12	0.008456	35339	0.00163094	57.7265
GCST90199656	3-indoxyl sulfate levels	rs4692540	T	G	-0.0952962	0.837001	4	26529176	0.0204074	3.01657e-06	8242	0.00247795	20.469																						ALDH1A3	rs610077	A	G	0.0534	0.30363	2	31235324	3.43e-09	0.009036	35367	0.00120586	42.6968
GCST90199656	3-indoxyl sulfate levels	rs492467	G	A	-0.0701385	0.400124	1	165912242	0.0156135	7.05018e-06	8242	0.00236156	19.5053																						ALDH1A3	rs6993770	T	A	-0.1219	0.22448	8	105569300	1.2e-34	0.009929	35365	0.00517378	183.912
GCST90199656	3-indoxyl sulfate levels	rs55839541	A	G	0.101358	0.139213	1	213870367	0.0221088	4.55069e-06	8242	0.00246219	20.3385																						ALDH1A3	rs7080386	A	C	0.104	0.43502	10	63288546	8.61e-36	0.008328	35351	0.00531666	188.943
GCST90199656	3-indoxyl sulfate levels	rs56113850	C	T	-0.076687	0.576131	19	40847202	0.0152603	5.02725e-07	8242	0.00287228	23.7357																						ALDH1A3	rs892090	G	T	0.085	0.16446	19	55027704	2.51e-14	0.011153	35381	0.00198562	70.3889
GCST90199656	3-indoxyl sulfate levels	rs651578	C	T	0.0800674	0.240034	6	25873655	0.01791	7.80184e-06	8242	0.00233888	19.3176																						ALDH2	rs10849939	A	G	-0.0913	0.27096	12	111373800	1.77e-23	0.009144	35370	0.00329328	116.861
GCST90199656	3-indoxyl sulfate levels	rs6904845	C	T	0.0774978	0.743482	6	31256646	0.0174619	9.07576e-06	8242	0.00229085	18.92																						ALDH2	rs116859940	A	G	-0.2259	0.01164	12	108295526	8.62e-10	0.036833	35374	0.00117417	41.5815
GCST90199656	3-indoxyl sulfate levels	rs72987107	T	C	-0.255879	0.0209548	19	5335243	0.0532644	1.55571e-06	8242	0.00268649	22.1963																						ALDH2	rs13030345	T	G	0.0654	0.14944	2	27780307	6.45e-09	0.011267	35371	0.00108732	38.4993
GCST90199656	3-indoxyl sulfate levels	rs7651697	C	T	0.0706641	0.496355	3	72185534	0.0155505	5.51533e-06	8242	0.00249657	20.6233																						ALDH2	rs4835265	A	C	0.0764	0.16265	4	145900258	3.37e-12	0.010975	35360	0.00158993	56.3062
GCST90199656	3-indoxyl sulfate levels	rs9479849	A	G	-0.39936	0.00753433	6	154431131	0.0884327	6.30262e-06	8242	0.00238517	19.7008																						ALDH2	rs4940691	G	T	-0.0533	0.22	18	58428146	4.96e-08	0.009775	35367	0.000974993	34.5143
GCST90199657	Sphingosine 1-phosphate levels	rs1000821	T	C	0.0955501	0.460226	17	76437921	0.0152708	3.92298e-10	8246	0.00453602	37.5654																						ALDH2	rs58118359	A	G	-0.1571	0.02298	12	109822046	5.33e-09	0.026917	35367	0.00110825	39.2366
GCST90199657	Sphingosine 1-phosphate levels	rs10502344	G	A	0.190151	0.0362631	18	6107710	0.0413987	4.36607e-06	8246	0.00252726	20.8876																						ALDH2	rs7519043	T	C	0.0572	0.43222	1	16174028	3.31e-12	0.008214	35386	0.00160586	56.9131
GCST90199657	Sphingosine 1-phosphate levels	rs10744901	C	T	-0.0733906	0.317054	12	117707878	0.0164198	7.83555e-06	8246	0.00233255	19.2745																						ALDH3A1	rs4646787	G	A	0.1267	0.33581	17	19745936	6.82e-53	0.008277	35353	0.00716093	254.972
GCST90199657	Sphingosine 1-phosphate levels	rs10960927	C	T	0.157515	0.0494112	9	13072342	0.0353441	8.32674e-06	8246	0.00233073	19.2594																						ALDH3A1	rs557011	T	C	0.0487	0.40141	6	32619236	9.2e-10	0.007954	35430	0.00113974	40.4248
GCST90199657	Sphingosine 1-phosphate levels	rs115939317	T	C	0.27762	0.0153631	4	113730518	0.0620996	7.80146e-06	8246	0.00233177	19.2681																						ALDH3B1	rs10922098	T	C	-0.085	0.40011	1	196695521	7.6e-26	0.008086	35329	0.00346832	122.952
GCST90199657	Sphingosine 1-phosphate levels	rs11986857	G	C	0.147791	0.0606116	8	21182547	0.0320867	4.10483e-06	8246	0.00248729	20.5564																						ALDH3B1	rs1355538	G	A	-0.0473	0.39847	3	165787389	4.76e-09	0.008078	35329	0.00107252	37.9296
GCST90199657	Sphingosine 1-phosphate levels	rs138132596	G	A	0.513535	0.00497814	5	130309113	0.109227	2.58227e-06	8246	0.00261258	21.5945																						ALDH3B1	rs475325	T	C	0.135	0.23363	11	68017592	6.23e-47	0.009383	35354	0.00652626	232.232
GCST90199657	Sphingosine 1-phosphate levels	rs140079282	A	C	-0.261606	0.0184262	3	99447594	0.056463	3.60008e-06	8246	0.00247562	20.4597																						ALDH5A1	rs1008764	C	T	0.051	0.25345	12	89493872	6.23e-10	0.008246	35357	0.000984287	34.8337
GCST90199657	Sphingosine 1-phosphate levels	rs141116536	C	T	0.229382	0.0266543	6	1332934	0.0484838	2.233e-06	8246	0.00273013	22.5688																						ALDH5A1	rs112049074	T	C	0.1112	0.05227	6	161236625	7.05e-12	0.016218	35389	0.00122511	43.4063
GCST90199657	Sphingosine 1-phosphate levels	rs1456759	T	C	-0.0816351	0.737365	4	31547799	0.0173502	2.53695e-06	8246	0.00258118	21.3343																						ALDH5A1	rs112702177	C	G	-0.1896	0.02231	13	50909867	6.84e-12	0.027635	35363	0.00156822	55.541
GCST90199657	Sphingosine 1-phosphate levels	rs1488103	A	G	-0.0723142	0.393833	3	169207806	0.015939	5.70756e-06	8246	0.00249679	20.635																						ALDH5A1	rs112839059	G	C	-0.2818	0.02078	6	160890851	2.07e-29	0.025027	35388	0.00323175	114.729
GCST90199657	Sphingosine 1-phosphate levels	rs41397245	A	G	-0.0776802	0.378124	5	77874839	0.0161082	1.41834e-06	8246	0.00283785	23.4618																						ALDH5A1	rs145430629	A	T	-0.6984	0.01551	13	45880574	3.18e-102	0.032534	35360	0.0148957	534.647
GCST90199657	Sphingosine 1-phosphate levels	rs6493965	G	A	-0.0718094	0.644609	15	57893963	0.0160027	7.21237e-06	8246	0.00236263	19.5236																						ALDH5A1	rs150683617	C	T	0.1907	0.03324	6	160784251	1.88e-21	0.02005	35390	0.00233728	82.9055
GCST90199657	Sphingosine 1-phosphate levels	rs71588370	G	A	0.184415	0.0394801	5	104821478	0.0392364	2.60043e-06	8246	0.00257933	21.319																						ALDH5A1	rs17530689	A	G	-0.2052	0.02708	13	51539720	2.05e-16	0.024966	35368	0.00221876	78.6432
GCST90199657	Sphingosine 1-phosphate levels	rs7200047	A	G	0.0725737	0.49245	16	83117864	0.0157374	3.99671e-06	8246	0.00263287	21.7627																						ALDH5A1	rs180756495	T	C	-0.1898	0.02563	13	45715256	1.36e-13	0.025648	35358	0.00179926	63.7294
GCST90199657	Sphingosine 1-phosphate levels	rs9360664	A	G	-0.0936889	0.1805	6	73331701	0.0200697	3.03896e-06	8246	0.00259676	21.4635																						ALDH5A1	rs3803195	G	T	0.1258	0.24121	13	45777596	6.28e-40	0.009512	35357	0.00579306	206.007
GCST90199657	Sphingosine 1-phosphate levels	rs9461721	G	A	-0.256109	0.0262263	6	31770631	0.0478132	8.48745e-08	8246	0.00335023	27.7121																						ALDH5A1	rs4418728	T	G	-0.0403	0.42967	10	93079967	2.53e-08	0.007233	35375	0.000795978	28.1786
GCST90199658	Alpha-hydroxyisocaproate levels	rs10414919	A	G	-0.0797399	0.280961	19	19944477	0.0161833	8.33707e-07	8250	0.00256909	21.2445																						ALDH5A1	rs4942469	C	T	0.3165	0.07497	13	46052106	2.12e-92	0.015523	35361	0.0138938	498.192
GCST90199658	Alpha-hydroxyisocaproate levels	rs10832920	G	A	-0.0659084	0.539011	11	18320322	0.0142595	3.79896e-06	8250	0.00215874	17.8438																						ALDH5A1	rs73186684	T	C	-0.8628	0.02376	13	46011166	3.88e-228	0.026756	35361	0.0345345	1264.78
GCST90199658	Alpha-hydroxyisocaproate levels	rs113914810	T	C	0.195815	0.0292252	12	72255376	0.0434709	6.65286e-06	8250	0.00217569	17.9843																						ALDH5A1	rs74434007	G	A	-0.1822	0.01551	13	57629429	4.87e-08	0.033394	35348	0.00101379	35.8699
GCST90199658	Alpha-hydroxyisocaproate levels	rs11715398	T	C	0.116068	0.105338	3	194116327	0.0236777	9.48658e-07	8250	0.00253921	20.9967																						ALDH5A1	rs780093	C	T	-0.0525	0.34157	2	27519736	5.01e-12	0.007603	35373	0.00123976	43.906
GCST90199658	Alpha-hydroxyisocaproate levels	rs142728688	A	G	-0.23423	0.0227938	1	154655583	0.0483974	1.30022e-06	8250	0.00244409	20.2083																						ALDH5A1	rs9316176	G	A	-0.4918	0.29884	13	45923055	0	0.005922	35356	0.101359	3987.63
GCST90199658	Alpha-hydroxyisocaproate levels	rs142808012	T	A	0.267776	0.0149562	1	240205226	0.059366	6.46449e-06	8250	0.00211276	17.4629																						ALDH5A1	rs9317599	C	T	-0.0818	0.12943	13	66660505	1.78e-11	0.012167	35351	0.00150791	53.3836
GCST90199658	Alpha-hydroxyisocaproate levels	rs151029917	T	G	0.405287	0.0064524	20	717462	0.0904053	7.36017e-06	8250	0.00210603	17.4072																						ALDH5A1	rs9534213	T	C	0.1102	0.27866	13	45791555	5.72e-34	0.00907	35356	0.00488211	173.449
GCST90199658	Alpha-hydroxyisocaproate levels	rs1808859	C	T	0.0726542	0.44434	4	88313660	0.0146613	7.21386e-07	8250	0.00260661	21.5555																						ALDH5A1	rs9534515	A	G	0.1011	0.4737	13	46902823	1.03e-35	0.008105	35367	0.00509647	181.16
GCST90199658	Alpha-hydroxyisocaproate levels	rs1955284	T	C	0.0830487	0.807407	2	8556927	0.0184612	6.84165e-06	8250	0.00214501	17.73																						ALDH6A1	rs10922098	T	C	-0.0499	0.40011	1	196695521	5.74e-10	0.008052	35338	0.00119531	42.2882
GCST90199658	Alpha-hydroxyisocaproate levels	rs1975533	G	A	-0.119704	0.116319	5	59406582	0.0225894	1.16365e-07	8250	0.00294573	24.3682																						ALDH6A1	rs1355538	G	A	-0.0501	0.39847	3	165787389	4.95e-10	0.008054	35338	0.00120326	42.5695
GCST90199658	Alpha-hydroxyisocaproate levels	rs34973031	C	A	-0.123459	0.0853852	5	73870529	0.0259273	1.91937e-06	8250	0.00238065	19.6825																						ALDH6A1	rs17782641	G	C	-0.0963	0.10033	14	74642359	2.57e-13	0.013164	35351	0.00167416	59.2791
GCST90199658	Alpha-hydroxyisocaproate levels	rs35783478	A	G	0.0830143	0.231208	4	108308227	0.0171179	1.23742e-06	8250	0.0024499	20.2564																						ALDH6A1	rs8013751	T	G	0.1113	0.16166	14	74222020	4.04e-25	0.01075	35351	0.00335771	119.092
GCST90199658	Alpha-hydroxyisocaproate levels	rs4852728	A	C	-0.0864222	0.178937	2	70902908	0.0188155	4.36647e-06	8250	0.00219461	18.141																						ALDOA	rs1354034	C	T	0.0526	0.38119	3	56815721	2.93e-10	0.008346	35356	0.00130527	46.2068
GCST90199658	Alpha-hydroxyisocaproate levels	rs4934976	A	G	-0.0731137	0.657788	10	33502194	0.0155296	2.50131e-06	8250	0.00240663	19.8977																						ALDOA	rs342200	A	G	-0.0467	0.42559	7	106676033	1.15e-08	0.008183	35357	0.00106629	37.7391
GCST90199658	Alpha-hydroxyisocaproate levels	rs620617	T	C	-0.070098	0.599716	5	19446738	0.0147602	2.0429e-06	8250	0.00235915	19.5043																						ALDOB	rs1260326	C	T	-0.0856	0.34132	2	27508073	5.75e-23	0.008675	35373	0.00329468	116.921
GCST90199658	Alpha-hydroxyisocaproate levels	rs62485457	C	T	0.228417	0.0221196	7	104917075	0.0492927	3.58845e-06	8250	0.0022571	18.6586																						ALDOB	rs149535332	G	A	-0.4332	0.00925	9	100807942	2.98e-22	0.044654	35341	0.00343964	121.973
GCST90199658	Alpha-hydroxyisocaproate levels	rs72859389	C	A	0.132036	0.0611044	1	8192624	0.029663	8.53929e-06	8250	0.00200034	16.5319																						ALDOB	rs183342753	C	T	-2.1069	0.0003	9	101411826	5.89e-24	0.208735	35340	0.00266262	94.3428
GCST90199658	Alpha-hydroxyisocaproate levels	rs734860	C	T	0.0779035	0.602667	5	173972838	0.0152545	3.27446e-07	8250	0.00290654	24.043																						ALDOB	rs3747207	A	G	0.0784	0.22927	22	43928975	8.8e-16	0.009748	35372	0.00217226	77.0001
GCST90199658	Alpha-hydroxyisocaproate levels	rs76445723	T	G	-0.227203	0.0211627	8	19096342	0.0503536	6.41715e-06	8250	0.00213865	17.6774																						ALDOB	rs4408267	C	G	-0.0855	0.11168	11	94102229	4.06e-11	0.012951	35353	0.00145046	51.3498
GCST90199658	Alpha-hydroxyisocaproate levels	rs7737487	A	G	0.0727989	0.595653	5	165055996	0.0146176	6.35102e-07	8250	0.00255286	21.1099																						ALDOB	rs77412152	C	T	-0.1738	0.01944	9	98356125	4.58e-09	0.02965	35345	0.0011516	40.7478
GCST90199658	Alpha-hydroxyisocaproate levels	rs78820411	G	A	0.170371	0.0386388	15	26233756	0.0373253	5.0068e-06	8250	0.00215641	17.8245																						ALDOC	rs141921160	T	C	-0.6133	0.01035	17	28576910	7.37e-56	0.038951	35359	0.00770545	274.557
GCST90199658	Alpha-hydroxyisocaproate levels	rs79376596	G	A	0.195553	0.0291836	20	2418904	0.0432889	6.26065e-06	8250	0.00216688	17.9112																						ALDOC	rs28944190	G	T	-0.2346	0.01694	17	27762576	1.25e-13	0.031656	35358	0.00183307	64.9291
GCST90199659	1-stearoyl-GPI (18:0) levels	rs10789117	C	A	-0.0805466	0.341811	1	62606594	0.0157387	3.09195e-07	8260	0.00291918	24.1772																						ALDOC	rs3747207	A	G	0.0556	0.22927	22	43928975	9.17e-09	0.009677	35372	0.00109252	38.6847
GCST90199659	1-stearoyl-GPI (18:0) levels	rs113735393	A	G	-0.207519	0.0352927	16	81524461	0.0411356	4.54134e-07	8260	0.00293242	24.2871																						ALK	rs10922098	T	C	-0.0894	0.40011	1	196695521	3.12e-28	0.008114	35338	0.00383668	136.095
GCST90199659	1-stearoyl-GPI (18:0) levels	rs117400415	G	C	0.0888842	0.186215	7	90119386	0.0195487	5.44662e-06	8260	0.00239444	19.8207																						ALK	rs1707652	T	C	0.0684	0.3102	3	165761011	1.49e-15	0.008574	35339	0.0020022	70.8936
GCST90199659	1-stearoyl-GPI (18:0) levels	rs13035306	T	C	-0.156036	0.05619	2	123961851	0.0325815	1.67535e-06	8260	0.0025824	21.3807																						ALK	rs550671	T	C	0.0755	0.14045	6	31976816	3.74e-11	0.011415	35440	0.00137631	48.841
GCST90199659	1-stearoyl-GPI (18:0) levels	rs13265847	G	A	-0.156331	0.942421	8	29804288	0.0336519	3.39176e-06	8260	0.00265234	21.9613																						ALKBH2	rs10922098	T	C	-0.0504	0.40011	1	196695521	1.9e-10	0.007913	35338	0.00121939	43.1409
GCST90199659	1-stearoyl-GPI (18:0) levels	rs139782415	T	C	0.126378	0.0899487	4	10514994	0.0264791	1.81728e-06	8260	0.00261477	21.6494																						ALKBH3	rs11037575	C	T	-0.0728	0.40622	11	43706780	4.18e-18	0.008393	35378	0.0025567	90.6776
GCST90199659	1-stearoyl-GPI (18:0) levels	rs141437456	T	C	-0.347399	0.00988166	17	78927185	0.0764493	5.51496e-06	8260	0.00236159	19.5482																						ALKBH3	rs11037809	G	A	0.0808	0.31406	11	44020418	6.69e-20	0.008847	35377	0.00281288	99.7864
GCST90199659	1-stearoyl-GPI (18:0) levels	rs151115380	T	C	0.310888	0.0130281	1	164755085	0.0661973	2.64817e-06	8260	0.00248556	20.5769																						ALKBH3	rs114694170	C	T	0.0965	0.08378	5	88884379	9.79e-11	0.014915	35344	0.00142963	50.5984
GCST90199659	1-stearoyl-GPI (18:0) levels	rs1555942	A	T	0.188681	0.965825	14	68172250	0.0418631	6.57211e-06	8260	0.00235014	19.4532																						ALKBH3	rs1354034	C	T	0.0562	0.38119	3	56815721	2.93e-11	0.008451	35356	0.00149005	52.7579
GCST90199659	1-stearoyl-GPI (18:0) levels	rs1836921	A	G	-0.0775788	0.276299	9	104991756	0.0170992	5.70656e-06	8260	0.00240688	19.924																						ALKBH3	rs2434484	G	T	-0.2406	0.33932	11	43927458	1.88e-172	0.008594	35372	0.025955	942.493
GCST90199659	1-stearoyl-GPI (18:0) levels	rs2435583	G	A	-0.0990229	0.164587	11	98703115	0.0204562	1.29364e-06	8260	0.00269649	22.3278																						ALKBH3	rs35979828	T	C	-0.0911	0.08648	12	54292096	8.17e-10	0.014833	35375	0.0013113	46.4454
GCST90199659	1-stearoyl-GPI (18:0) levels	rs35311550	C	T	-0.322065	0.0141818	3	542329	0.0642743	5.42083e-07	8260	0.00290032	24.0205																						ALOX15B	rs9910732	A	G	-0.0741	0.29487	17	8067983	7.85e-18	0.008614	35365	0.00228332	80.9297
GCST90199659	1-stearoyl-GPI (18:0) levels	rs4266604	C	T	0.0745017	0.294749	7	52911031	0.0166127	7.30464e-06	8260	0.00230759	19.1001																						ALPI	rs10901256	T	C	-0.0819	0.28085	9	133287875	1e-19	0.009011	35370	0.00270952	96.0905
GCST90199659	1-stearoyl-GPI (18:0) levels	rs6849130	C	T	-0.108294	0.118281	4	164626088	0.0237693	5.21256e-06	8260	0.00244616	20.2499																						ALPI	rs10922098	T	C	-0.0726	0.40011	1	196695521	1.43e-18	0.008255	35338	0.0025302	89.6338
GCST90199659	1-stearoyl-GPI (18:0) levels	rs7302336	A	G	0.113218	0.112836	12	130523620	0.0239989	2.38589e-06	8260	0.00256633	21.2473																						ALPI	rs11878193	G	C	0.1224	0.03506	19	47819719	1.81e-08	0.021744	35373	0.00101369	35.8916
GCST90199659	1-stearoyl-GPI (18:0) levels	rs7610125	T	C	-0.0758416	0.436891	3	152913328	0.0155174	1.02115e-06	8260	0.00283016	23.4378																						ALPI	rs550671	T	C	0.0687	0.14045	6	31976816	3.24e-09	0.011607	35440	0.00113956	40.4297
GCST90199659	1-stearoyl-GPI (18:0) levels	rs78765237	A	G	0.24977	0.0204739	9	8396478	0.053264	2.74152e-06	8260	0.00250223	20.7152																						ALPI	rs576123	T	C	0.2586	0.26016	9	133268896	1.74e-173	0.00921	35371	0.0257434	934.576
GCST90199659	1-stearoyl-GPI (18:0) levels	rs9436300	G	A	0.0754039	0.68347	1	65429581	0.0169789	8.95281e-06	8260	0.0024601	20.3656																						ALPI	rs579232	G	T	0.0587	0.35766	9	133734641	4.86e-12	0.008496	35368	0.00158322	56.081
GCST90199660	1,2-dipalmitoyl-gpc (16:0/16:0) levels	rs102275	C	T	-0.220549	0.34593	11	61790331	0.015913	1.11176e-43	8264	0.0220117	185.953																						ALPI	rs601338	A	G	-0.2521	0.39439	19	48703417	2.18e-205	0.008244	35377	0.0303595	1107.59
GCST90199660	1,2-dipalmitoyl-gpc (16:0/16:0) levels	rs1061808	G	T	0.200092	0.631678	6	32168770	0.0156583	2.15628e-37	8264	0.01863	156.843																						ALPI	rs697356	C	G	0.0457	0.36502	3	165718150	4.96e-08	0.008381	35338	0.000968142	34.2434
GCST90199660	1,2-dipalmitoyl-gpc (16:0/16:0) levels	rs10778301	A	G	-0.0693898	0.461879	12	103893299	0.0154191	6.78686e-06	8264	0.00239348	19.8224																						ALPL	rs13080283	A	G	-0.045	0.46982	3	186625698	3.79e-08	0.008181	35367	0.00100881	35.7126
GCST90199660	1,2-dipalmitoyl-gpc (16:0/16:0) levels	rs117470433	T	C	0.26326	0.0176685	16	4834391	0.0585744	6.97514e-06	8264	0.00240579	19.9246																						ALPL	rs1355538	G	A	-0.0766	0.39847	3	165787389	2.74e-20	0.0083	35338	0.00281281	99.6738
GCST90199660	1,2-dipalmitoyl-gpc (16:0/16:0) levels	rs117752111	G	A	0.239516	0.0207753	20	17379677	0.0538015	8.51368e-06	8264	0.00233415	19.3299																						ALPL	rs138936322	T	C	0.154	0.02847	2	3720965	4.99e-10	0.024762	35375	0.00131194	46.4683
GCST90199660	1,2-dipalmitoyl-gpc (16:0/16:0) levels	rs12438714	T	G	-0.138473	0.0645318	15	93042745	0.0307182	6.54901e-06	8264	0.00231506	19.1714																						ALPL	rs61808983	T	C	0.2059	0.07171	1	169505159	1.23e-39	0.015628	35363	0.00564425	200.719
GCST90199660	1,2-dipalmitoyl-gpc (16:0/16:0) levels	rs12544703	G	A	-0.106164	0.182667	8	58397865	0.019997	1.1023e-07	8264	0.00336545	27.8993																						ALPL	rs6542680	T	C	0.3026	0.18362	2	3592552	1.87e-184	0.010447	35332	0.0274524	997.27
GCST90199660	1,2-dipalmitoyl-gpc (16:0/16:0) levels	rs141357957	T	C	-0.30519	0.0127443	16	9809295	0.0679417	7.05785e-06	8264	0.00234378	19.4098																						ALPL	rs72682450	T	G	-0.6093	0.0105	8	119129684	2.05e-52	0.039992	35360	0.00771432	274.883
GCST90199660	1,2-dipalmitoyl-gpc (16:0/16:0) levels	rs145128297	A	G	-0.298888	0.014713	5	25233533	0.0637577	2.76062e-06	8264	0.00259007	21.4547																						ALPL	rs72840032	T	C	0.1367	0.04145	10	100130207	1.73e-11	0.020319	35368	0.00148493	52.5942
GCST90199660	1,2-dipalmitoyl-gpc (16:0/16:0) levels	rs1601935	T	G	-0.0771848	0.650326	15	58379566	0.0168088	4.39154e-06	8264	0.00270949	22.4466																						ALPL	rs9693053	G	T	-0.0707	0.35384	8	119160801	5.66e-14	0.009407	35352	0.00228568	80.984
GCST90199660	1,2-dipalmitoyl-gpc (16:0/16:0) levels	rs17231506	T	C	0.0901668	0.325307	16	56960616	0.0162354	2.79678e-08	8264	0.00356881	29.5911																						ALPPL2	rs115411880	C	G	0.1567	0.05638	2	231780366	1.07e-19	0.017255	35367	0.0026127	92.6403
GCST90199660	1,2-dipalmitoyl-gpc (16:0/16:0) levels	rs17248720	T	C	-0.122497	0.113267	19	11087511	0.0238862	2.92288e-07	8264	0.00301424	24.9789																						ALPPL2	rs116605191	A	G	0.1295	0.08053	2	232331444	6.68e-18	0.015023	35368	0.0024835	88.0503
GCST90199660	1,2-dipalmitoyl-gpc (16:0/16:0) levels	rs183181954	G	A	0.857517	0.0018173	8	11351824	0.179475	1.77117e-06	8264	0.00266779	22.1003																						ALPPL2	rs12478529	T	C	0.0514	0.224	2	232421944	2.8e-08	0.009255	35366	0.000918472	32.5107
GCST90199660	1,2-dipalmitoyl-gpc (16:0/16:0) levels	rs185772485	G	A	-0.277576	0.0180312	10	4381415	0.0576862	1.4955e-06	8264	0.00272845	22.6041																						ALPPL2	rs2741282	C	T	-0.2444	0.0274	2	232487069	2.03e-23	0.02451	35366	0.00318359	112.944
GCST90199660	1,2-dipalmitoyl-gpc (16:0/16:0) levels	rs2032969	A	G	-0.111093	0.106101	1	74709980	0.0248798	8.00062e-06	8264	0.00234105	19.3872																						ALPPL2	rs9267659	G	A	0.0484	0.26566	6	31878457	2.85e-08	0.00872	35441	0.000913996	32.4207
GCST90199660	1,2-dipalmitoyl-gpc (16:0/16:0) levels	rs2075269	C	T	-0.0815166	0.24807	22	21001740	0.0180752	6.48731e-06	8264	0.00247898	20.5323																						AMBP	rs14365	C	T	0.1229	0.21283	6	31667933	2.53e-34	0.01006	35439	0.00506099	180.258
GCST90199660	1,2-dipalmitoyl-gpc (16:0/16:0) levels	rs2745311	A	C	0.0702244	0.535022	1	18577539	0.0154888	5.79093e-06	8264	0.00245364	20.3218																						AMBP	rs28616789	A	G	-0.1108	0.2772	9	114070709	2.88e-33	0.00922	35362	0.0049195	174.813
GCST90199660	1,2-dipalmitoyl-gpc (16:0/16:0) levels	rs3019671	T	C	-0.0743413	0.39617	11	134624160	0.0156753	2.11027e-06	8264	0.00264415	21.9039																						AMBP	rs56294298	A	G	-0.1038	0.1216	9	114371244	1.99e-16	0.012624	35362	0.00230171	81.5762
GCST90199660	1,2-dipalmitoyl-gpc (16:0/16:0) levels	rs45617141	G	T	0.264148	0.0177024	15	43331199	0.0582611	5.79112e-06	8264	0.00242661	20.0974																						AMBP	rs61747728	T	C	0.1177	0.04262	1	179557079	6.25e-09	0.020258	35358	0.00113053	40.0161
GCST90199660	1,2-dipalmitoyl-gpc (16:0/16:0) levels	rs4920834	A	G	0.0902345	0.764055	5	85752257	0.0181074	6.25094e-07	8264	0.00293569	24.3261																						AMBP	rs77924615	A	G	-0.0596	0.19701	16	20381010	1.03e-08	0.01041	35355	0.00112388	39.7773
GCST90199660	1,2-dipalmitoyl-gpc (16:0/16:0) levels	rs57942043	C	A	0.167765	0.0448804	17	73945909	0.0372989	6.86419e-06	8264	0.00241294	19.984																						AMBP	rs8283	G	A	0.1545	0.20326	6	32115523	5.2e-51	0.010284	35440	0.00773135	276.118
GCST90199660	1,2-dipalmitoyl-gpc (16:0/16:0) levels	rs61979368	T	C	0.0825341	0.247334	14	76348790	0.0180997	5.11584e-06	8264	0.0025362	21.0073																						AMH	rs112189508	C	T	0.2533	0.05907	11	6262548	5.42e-47	0.017594	35374	0.00713222	254.093
GCST90199660	1,2-dipalmitoyl-gpc (16:0/16:0) levels	rs6753019	A	G	-0.0961117	0.837465	2	113190582	0.0210504	4.97633e-06	8264	0.00251476	20.8293																						AMH	rs113199701	T	C	0.1195	0.0387	11	6591621	4.33e-08	0.021819	35380	0.00106252	37.6297
GCST90199660	1,2-dipalmitoyl-gpc (16:0/16:0) levels	rs72728195	C	T	-0.0764083	0.307461	8	137578752	0.0166291	4.33073e-06	8264	0.00248625	20.5926																						AMH	rs117627469	A	G	0.3811	0.01774	11	8178769	9.79e-35	0.031	35374	0.0050616	179.95
GCST90199660	1,2-dipalmitoyl-gpc (16:0/16:0) levels	rs7320739	G	T	-0.0957937	0.166891	13	106285700	0.0206722	3.58761e-06	8264	0.00255175	21.1365																						AMH	rs143666677	G	C	1.3332	0.01247	11	7154973	5.63e-273	0.037766	35386	0.0437761	1619.89
GCST90199660	1,2-dipalmitoyl-gpc (16:0/16:0) levels	rs7900015	A	G	0.160184	0.0481855	10	23801354	0.0357053	7.24796e-06	8264	0.00235362	19.4915																						AMH	rs1619994	G	A	0.0594	0.2807	3	165744047	7.73e-11	0.00913	35339	0.0014248	50.4202
GCST90199660	1,2-dipalmitoyl-gpc (16:0/16:0) levels	rs9374755	C	T	-0.0754855	0.306209	6	97711860	0.0167415	6.51662e-06	8264	0.00242105	20.0513																						AMH	rs16914574	C	T	0.4427	0.04057	11	6511260	2.75e-98	0.02104	35380	0.0152569	548.123
GCST90199661	Maleate levels	rs10504250	G	C	-0.0742667	0.32379	8	58286174	0.0165607	7.30761e-06	8171	0.00241526	19.778																						AMH	rs17251629	A	G	0.2431	0.00833	11	4890925	2.22e-08	0.043456	35383	0.000976365	34.5785
GCST90199661	Maleate levels	rs115520044	A	G	0.286001	0.0166093	14	49488289	0.0604766	2.25496e-06	8171	0.00267204	21.8864																						AMH	rs192777257	A	C	0.3675	0.04189	11	6144870	8.39e-70	0.020809	35376	0.010841	387.693
GCST90199661	Maleate levels	rs116633901	G	T	0.224574	0.0244785	4	148481453	0.0501538	7.54464e-06	8171	0.00240863	19.7236																						AMH	rs56385952	G	A	-0.0635	0.44609	2	159707684	1.29e-14	0.00824	35350	0.00199269	70.5781
GCST90199661	Maleate levels	rs116882896	G	A	-0.166328	0.0467255	20	58754233	0.0373322	8.37579e-06	8171	0.00246452	20.1824																						AMH	rs58023584	A	G	0.0555	0.30061	11	5596381	9.51e-10	0.009072	35378	0.00129521	45.8786
GCST90199661	Maleate levels	rs117247923	A	G	0.285202	0.0161251	9	108564519	0.0612361	3.20202e-06	8171	0.00258094	21.1382																						AMICA1	rs1329424	G	T	-0.0685	0.39735	1	196677046	1.87e-17	0.008057	35338	0.00224724	79.5873
GCST90199661	Maleate levels	rs117261516	A	G	0.350122	0.014088	19	14808556	0.0658295	1.04557e-07	8171	0.00340531	27.913																						AMIGO1	rs4713555	T	G	-0.0571	0.32441	6	32607747	1.03e-11	0.008394	35439	0.00142916	50.7175
GCST90199661	Maleate levels	rs12376985	G	A	0.1074	0.119885	9	134200542	0.023991	7.58163e-06	8171	0.00243412	19.9329																						AMIGO1	rs78318705	C	T	0.0621	0.43419	14	105777128	1.43e-14	0.008072	34968	0.0018948	66.3794
GCST90199661	Maleate levels	rs13200335	A	C	-0.0760477	0.40824	6	41723085	0.0156955	1.26496e-06	8171	0.00279424	22.8901																						AMIGO2	rs10922098	T	C	-0.0567	0.40011	1	196695521	1.21e-11	0.008365	35338	0.00154329	54.6179
GCST90199661	Maleate levels	rs139060216	C	T	-0.195659	0.0331348	1	242382913	0.0433217	6.28953e-06	8171	0.0024529	20.087																						AMIGO2	rs12493830	C	T	-0.0585	0.42563	3	98687950	1.62e-12	0.008282	35330	0.00167327	59.2123
GCST90199661	Maleate levels	rs150357582	T	G	-0.424684	0.00817154	5	24390851	0.0860667	8.04149e-07	8171	0.00292349	23.952																						AMIGO2	rs1354034	C	T	-0.1488	0.38119	3	56815721	6.98e-70	0.00842	35356	0.0104456	373.193
GCST90199661	Maleate levels	rs2472297	T	C	0.0860376	0.250184	15	74735539	0.0177102	1.18529e-06	8171	0.00277729	22.7508																						AMIGO2	rs1993484	C	T	0.0568	0.21898	10	80462942	1.04e-08	0.009922	35370	0.00110355	39.0736
GCST90199661	Maleate levels	rs3856630	C	T	0.247925	0.0194312	3	137699699	0.0558662	9.08718e-06	8171	0.00234233	19.1794																						AMIGO2	rs2127868	A	G	0.0599	0.17112	14	65327609	3.29e-08	0.010841	35359	0.00101783	36.0242
GCST90199661	Maleate levels	rs6137886	G	T	0.165992	0.047164	20	23286377	0.0366881	6.0563e-06	8171	0.00247647	20.2805																						AMIGO2	rs215397	A	C	0.051	0.48269	12	47372913	6.08e-10	0.008241	35367	0.00129894	45.9968
GCST90199661	Maleate levels	rs61457016	G	T	-0.269244	0.0211932	19	40579494	0.0526641	3.17963e-07	8171	0.00300757	24.6429																						AMIGO2	rs2242572	A	G	0.0823	0.09003	6	31943152	7.95e-09	0.014265	35441	0.0011098	39.3738
GCST90199661	Maleate levels	rs61880906	C	A	-0.160747	0.0528864	11	35453504	0.0347303	3.68428e-06	8171	0.00258858	21.201																						AMIGO2	rs241442	A	G	0.0784	0.25933	6	32829391	4.22e-17	0.009326	35437	0.00236124	83.8685
GCST90199661	Maleate levels	rs62337911	G	A	-0.191127	0.0398995	4	182887202	0.0392515	1.12e-06	8171	0.00279871	22.9268																						AMIGO2	rs55714927	T	C	0.0746	0.21166	17	7176997	1.44e-13	0.010092	35370	0.00185721	65.8079
GCST90199661	Maleate levels	rs6553200	T	C	-0.0778103	0.273903	4	188374075	0.017129	5.55614e-06	8171	0.00240822	19.7202																						AMIGO2	rs635634	C	T	0.1361	0.12995	9	133279427	5.6e-29	0.012182	35371	0.00418858	148.769
GCST90199661	Maleate levels	rs7245628	A	G	0.076776	0.684799	19	570206	0.0170744	6.90652e-06	8171	0.00254467	20.8405																						AMIGO2	rs79609374	G	A	-0.1032	0.2848	12	47079943	1.55e-29	0.009145	35365	0.00433867	154.097
GCST90199661	Maleate levels	rs72710584	G	A	-0.105459	0.140637	1	171037487	0.0227622	3.60232e-06	8171	0.00268827	22.0197																						AMIGO2	rs832736	T	A	0.1373	0.06047	12	47201424	3.08e-15	0.017407	35366	0.00214201	75.9127
GCST90199661	Maleate levels	rs73073176	T	C	-0.120147	0.130699	7	17523328	0.0230713	1.91233e-07	8171	0.00328018	26.884																						AMIGO2	rs9494145	C	T	0.0577	0.24334	6	135111414	1.55e-09	0.009555	35372	0.00122602	43.4174
GCST90199661	Maleate levels	rs73396358	T	G	-0.142941	0.0625536	12	115022298	0.0315949	6.06315e-06	8171	0.00239631	19.6224																						AMMECR1L	rs1355538	G	A	-0.0465	0.39847	3	165787389	1.44e-08	0.008203	35338	0.00103655	36.6654
GCST90199661	Maleate levels	rs74069834	G	A	-0.276781	0.0174547	12	21946362	0.0589389	2.65226e-06	8171	0.00262765	21.5218																						AMMECR1L	rs144258500	G	A	-0.3314	0.0059	9	132311899	4.05e-09	0.056341	35371	0.0012883	45.6247
GCST90199661	Maleate levels	rs75102017	C	G	-0.344294	0.0104294	10	69166680	0.075865	5.67231e-06	8171	0.00244678	20.0368																						AMMECR1L	rs7073753	T	C	0.052	0.4356	10	63303060	1.34e-10	0.008097	35351	0.00132957	47.0616
GCST90199661	Maleate levels	rs76680658	C	G	-0.200611	0.0357502	16	5075878	0.0420445	1.82957e-06	8171	0.00277465	22.7291																						AMN	rs10922098	T	C	-0.0623	0.40011	1	196695521	2.77e-15	0.007885	35338	0.00186319	65.9606
GCST90199662	Isovalerate (i5:0) levels	rs112755187	T	C	-0.177624	0.0442732	19	16997625	0.0377539	2.54124e-06	7862	0.00266998	21.0422																						AMPD2	rs4980320	C	T	0.0535	0.46986	11	198986	6.16e-11	0.008181	35352	0.00142592	50.4784
GCST90199662	Isovalerate (i5:0) levels	rs114248797	G	T	0.36155	0.00987764	2	31395382	0.0786193	4.25051e-06	7862	0.00255687	20.1485																						AMPD2	rs72673751	C	T	-0.0664	0.14705	8	105566712	9.64e-09	0.011574	35365	0.001106	39.1547
GCST90199662	Isovalerate (i5:0) levels	rs117350340	C	T	-0.16461	0.0487695	9	70423053	0.0364871	6.43849e-06	7862	0.00251406	19.8104																						AMY1A	rs10130078	T	C	-0.0513	0.29545	14	36687246	9.58e-10	0.008387	35355	0.00109562	38.776
GCST90199662	Isovalerate (i5:0) levels	rs117546625	G	A	-0.236693	0.0268893	16	81252545	0.0482055	9.10349e-07	7862	0.00293186	23.1121																						AMY1A	rs111594792	C	T	0.1714	0.02354	1	100764871	1.19e-09	0.028183	35352	0.00135056	47.8067
GCST90199662	Isovalerate (i5:0) levels	rs117742113	T	C	-0.234768	0.0245285	11	73348103	0.0504297	3.23437e-06	7862	0.00263751	20.7856																						AMY1A	rs114377146	A	G	0.3772	0.0116	1	103274623	1.32e-21	0.039504	35347	0.0032626	115.694
GCST90199662	Isovalerate (i5:0) levels	rs142706506	G	T	0.254733	0.0209884	6	66591545	0.0544181	2.8543e-06	7862	0.00266666	21.016																						AMY1A	rs12111617	A	G	0.0839	0.0928	7	26004119	2.49e-10	0.013259	35372	0.00118524	41.9716
GCST90199662	Isovalerate (i5:0) levels	rs150981358	A	G	0.227853	0.0266753	10	30545016	0.0482807	2.36619e-06	7862	0.00269592	21.2472																						AMY1A	rs141365416	T	C	0.3176	0.01524	1	101771258	1.72e-19	0.035172	35347	0.00302765	107.337
GCST90199662	Isovalerate (i5:0) levels	rs188242626	T	C	-0.239692	0.0252273	11	24360811	0.0496341	1.37102e-06	7862	0.0028256	22.2722																						AMY1A	rs142325195	T	C	0.4386	0.00488	1	103618528	8.5e-12	0.064219	35349	0.00186837	66.1648
GCST90199662	Isovalerate (i5:0) levels	rs2407999	G	A	0.114291	0.121513	5	123961638	0.0243102	2.58439e-06	7862	0.00278877	21.981																						AMY1A	rs146428397	A	T	0.3314	0.00938	1	106029923	1.5e-13	0.04486	35354	0.00204101	72.3013
GCST90199662	Isovalerate (i5:0) levels	rs35721219	T	C	0.162517	0.0488957	16	1452378	0.0360284	6.45813e-06	7862	0.00245655	19.3561																						AMY1A	rs150062710	C	T	0.5079	0.01506	1	104367062	8.65e-48	0.034972	35354	0.00765281	272.629
GCST90199662	Isovalerate (i5:0) levels	rs4815566	T	C	0.111171	0.112645	20	3100992	0.0247376	6.98957e-06	7862	0.00247071	19.4679																						AMY1A	rs181480456	A	G	-0.2963	0.0274	1	106334092	3.2e-31	0.025496	35355	0.00467927	166.204
GCST90199662	Isovalerate (i5:0) levels	rs59173308	A	G	-0.171301	0.0465636	2	185056021	0.036733	3.11005e-06	7862	0.00260548	20.5326																						AMY1A	rs1953424	T	C	-0.3911	0.06339	1	102816916	1e-110	0.017492	35349	0.0181629	653.88
GCST90199662	Isovalerate (i5:0) levels	rs7047835	C	T	-0.147304	0.939029	9	36999904	0.0325318	5.95455e-06	7862	0.00248463	19.5778																						AMY1A	rs2227296	G	A	-0.1485	0.28941	12	10848335	2.67e-68	0.008503	35390	0.00907017	323.913
GCST90199662	Isovalerate (i5:0) levels	rs8014050	G	A	-0.0705248	0.411232	14	98902364	0.0158333	8.4206e-06	7862	0.00240849	18.9764																						AMY1A	rs2236391	A	G	-0.1931	0.02007	1	95318217	1.21e-10	0.029992	35354	0.00146669	51.9264
GCST90199662	Isovalerate (i5:0) levels	rs80329585	C	A	-0.348749	0.0104605	8	33912188	0.0765056	5.15269e-06	7862	0.00251792	19.8408																						AMY1A	rs34858945	A	G	0.1098	0.12485	12	11208431	3.96e-21	0.011639	35376	0.00263455	93.4406
GCST90199662	Isovalerate (i5:0) levels	rs887829	T	C	0.0820467	0.324211	2	233759924	0.0165917	7.61251e-07	7862	0.00294979	23.2539																						AMY1A	rs56038444	T	G	-0.7109	0.00704	1	107427313	5.27e-43	0.051711	35348	0.00706564	251.519
GCST90199662	Isovalerate (i5:0) levels	rs9295793	A	C	-0.0973961	0.155247	6	29129992	0.0213833	5.24433e-06	7862	0.00248809	19.6052																						AMY1A	rs565840574	G	A	0.0471	0.35872	10	17806399	5.21e-09	0.008065	35353	0.00102065	36.1177
GCST90199663	4-acetylphenol sulfate levels	rs10101376	G	A	0.0755876	0.388492	8	1296114	0.0168628	7.37679e-06	7135	0.00271466	19.4164																						AMY1A	rs601338	A	G	0.0931	0.39439	19	48703417	4.29e-32	0.007895	35377	0.00414046	147.078
GCST90199663	4-acetylphenol sulfate levels	rs11040389	T	C	0.0796657	0.434185	11	6040911	0.0165432	1.46752e-06	7135	0.00311833	22.3126																						AMY1A	rs61788971	T	C	-0.6763	0.05386	1	104234461	1.03e-277	0.018993	35351	0.0466155	1728.38
GCST90199663	4-acetylphenol sulfate levels	rs114393741	A	G	0.302597	0.0144521	2	38869235	0.068433	9.78836e-06	7135	0.00260836	18.6541																						AMY1A	rs635634	C	T	0.0748	0.12995	9	133279427	6.41e-11	0.011448	35371	0.00126518	44.805
GCST90199663	4-acetylphenol sulfate levels	rs116272095	C	G	0.318113	0.015461	2	205356835	0.0666451	1.8128e-06	7135	0.0030808	22.0432																						AMY1A	rs6676813	C	A	-0.9393	0.04147	1	103512697	0	0.013853	35349	0.070142	2666.33
GCST90199663	4-acetylphenol sulfate levels	rs116938011	T	C	-0.380537	0.00979701	16	28999791	0.0845499	6.77187e-06	7135	0.00280958	20.0972																						AMY1A	rs7556372	G	A	0.0851	0.42515	1	206959000	3.72e-23	0.008586	35373	0.00353986	125.653
GCST90199663	4-acetylphenol sulfate levels	rs12319193	T	G	0.439649	0.00835909	12	70404643	0.0912265	1.4405e-06	7135	0.00320447	22.9309																						AMY1A	rs75721166	T	A	0.2187	0.01895	1	98344369	2.65e-12	0.031265	35358	0.00177839	62.9889
GCST90199663	4-acetylphenol sulfate levels	rs12354542	C	T	-0.175898	0.0506867	10	109553005	0.0373161	2.43208e-06	7135	0.00297752	21.3021																						AMY1A	rs77645215	T	C	0.1378	0.03567	12	11513456	8.73e-12	0.020187	35376	0.00130634	46.271
GCST90199663	4-acetylphenol sulfate levels	rs12444105	G	A	-0.0782771	0.63628	16	82423578	0.0172342	5.57301e-06	7135	0.00283606	20.2871																						AMY1A	rs848104	C	G	-0.0976	0.16761	14	36790136	7.48e-21	0.01042	35360	0.00265801	94.2323
GCST90199663	4-acetylphenol sulfate levels	rs12878900	G	A	-0.132112	0.112711	14	84867017	0.0261536	4.38603e-07	7135	0.00349097	24.9883																						AMY2A	rs10472392	A	G	0.0485	0.34484	5	44290472	6.36e-09	0.008352	35361	0.00106287	37.6219
GCST90199663	4-acetylphenol sulfate levels	rs13102958	G	A	0.0755964	0.417198	4	86957477	0.0167714	6.561e-06	7135	0.00277904	19.8782																						AMY2A	rs10845225	A	C	-0.0553	0.20863	12	10866420	1.67e-08	0.0098	35390	0.0010098	35.771
GCST90199663	4-acetylphenol sulfate levels	rs144625636	T	C	0.317716	0.0136746	2	76289291	0.0716714	9.29501e-06	7135	0.00272297	19.476																						AMY2A	rs113240411	T	C	-0.1709	0.02782	1	101401249	2.93e-11	0.025699	35351	0.00157986	55.9348
GCST90199663	4-acetylphenol sulfate levels	rs1521039	G	A	-0.133494	0.890797	8	12987641	0.0265452	4.93156e-07	7135	0.0034671	24.8169																						AMY2A	rs115614347	G	A	0.1871	0.01644	1	95697962	1.81e-08	0.033239	35356	0.00113209	40.0692
GCST90199663	4-acetylphenol sulfate levels	rs1969346	T	C	0.169438	0.0494096	3	183586691	0.0381465	8.92236e-06	7135	0.00269685	19.2886																						AMY2A	rs116131946	A	C	-0.3766	0.01151	1	105330223	9.96e-21	0.040337	35352	0.00322729	114.454
GCST90199663	4-acetylphenol sulfate levels	rs3767942	G	A	0.0875381	0.268484	1	40825859	0.018901	3.632e-06	7135	0.00301	21.5351																						AMY2A	rs142370265	T	C	-0.9195	0.05912	1	103485310	0	0.012556	35349	0.0940594	3669.91
GCST90199663	4-acetylphenol sulfate levels	rs4355631	G	A	-0.0795996	0.491424	6	131505809	0.017082	3.16418e-06	7135	0.00316712	22.6628																						AMY2A	rs144333726	A	G	-0.3509	0.0131	1	106718494	7.02e-22	0.036501	35354	0.00318377	112.912
GCST90199663	4-acetylphenol sulfate levels	rs6756669	G	A	0.0812734	0.713592	2	190845343	0.018386	9.85196e-06	7135	0.00269999	19.3112																						AMY2A	rs149724227	C	T	-0.2616	0.04674	1	105042990	2.31e-38	0.020199	35353	0.00609825	216.902
GCST90199663	4-acetylphenol sulfate levels	rs739244	G	A	-0.0872158	0.748831	22	49666510	0.0188382	3.66143e-06	7135	0.00286134	20.4685																						AMY2A	rs28365941	C	T	-0.0857	0.10449	16	283138	8.2e-11	0.013191	35313	0.00137447	48.6009
GCST90199663	4-acetylphenol sulfate levels	rs76793324	C	T	0.293567	0.0163265	3	89262202	0.0653061	6.94898e-06	7135	0.00276814	19.8																						AMY2A	rs4847148	A	C	-0.5642	0.01533	1	103907224	1.46e-62	0.033797	35349	0.00961012	342.985
GCST90199663	4-acetylphenol sulfate levels	rs78621707	A	G	0.278554	0.021614	4	38278308	0.0565295	8.32509e-07	7135	0.00328166	23.4852																						AMY2A	rs533406	G	A	-0.0819	0.41964	16	88908452	5.68e-24	0.008111	35321	0.00326717	115.772
GCST90199663	4-acetylphenol sulfate levels	rs79284264	C	T	0.231367	0.0256537	11	19806821	0.0522866	9.64488e-06	7135	0.00267606	19.1396																						AMY2A	rs565840574	G	A	0.0541	0.35872	10	17806399	1.08e-10	0.008381	35353	0.00134657	47.6667
GCST90199664	Phenyllactate (PLA) levels in elite athletes	rs10834052	C	T	0.0807497	0.802512	11	1433445	0.0182606	9.77604e-06	8235	0.00206683	17.0514																						AMY2A	rs57407733	A	G	-0.0654	0.21536	16	89612015	1.89e-11	0.009741	35320	0.00144551	51.1264
GCST90199664	Phenyllactate (PLA) levels in elite athletes	rs11076256	T	C	0.447662	0.0778439	16	58718562	0.0265192	6.2441e-64	8235	0.0287713	243.891																						AMY2A	rs61788971	T	C	-0.1858	0.05386	1	104234461	2.11e-22	0.019083	35351	0.00351838	124.81
GCST90199664	Phenyllactate (PLA) levels in elite athletes	rs116721959	T	C	-0.21061	0.0251855	2	136773975	0.0459716	4.62048e-06	8235	0.00217801	17.9707																						AMY2A	rs635634	C	T	0.1986	0.12995	9	133279427	5.41e-63	0.011855	35371	0.00891885	318.29
GCST90199664	Phenyllactate (PLA) levels in elite athletes	rs12529420	A	G	0.0674951	0.381239	6	169029431	0.0150882	7.69938e-06	8235	0.00214929	17.7332																						AMY2A	rs6501460	A	T	0.0488	0.27967	17	71233770	3.14e-08	0.008819	35370	0.000959505	33.9683
GCST90199664	Phenyllactate (PLA) levels in elite athletes	rs13396369	T	C	0.0893767	0.187179	2	113254175	0.0186298	1.60652e-06	8235	0.0024307	20.0607																						AMY2A	rs67824503	C	T	-0.0692	0.24087	8	128523018	9.37e-14	0.009289	35366	0.00175122	62.0388
GCST90199664	Phenyllactate (PLA) levels in elite athletes	rs143277630	T	C	-0.194762	0.0478586	16	58781671	0.0339985	1.01287e-08	8235	0.003457	28.5602																						AMY2A	rs77061532	T	C	-0.394	0.02041	1	102586008	3.92e-38	0.030517	35349	0.0062074	220.783
GCST90199664	Phenyllactate (PLA) levels in elite athletes	rs143566944	T	C	0.287805	0.0130189	21	41623472	0.0642476	7.47717e-06	8235	0.00212868	17.5628																						AMY2A	rs8051363	G	A	0.0599	0.26103	16	75221319	4.41e-11	0.00909	35362	0.00138421	49.0134
GCST90199664	Phenyllactate (PLA) levels in elite athletes	rs17634070	A	T	0.154338	0.0544231	8	133177859	0.033383	3.77759e-06	8235	0.00245164	20.2339																						AMY2A	rs9482770	C	T	0.0564	0.47412	6	127121947	1.87e-12	0.008007	35355	0.00158622	56.1667
GCST90199664	Phenyllactate (PLA) levels in elite athletes	rs17783490	T	G	0.165104	0.0427215	12	90256821	0.035623	3.5738e-06	8235	0.00222962	18.3974																						AMY2A	rs9660372	A	C	-0.2195	0.31397	1	103795546	1.24e-130	0.009026	35349	0.0207554	749.189
GCST90199664	Phenyllactate (PLA) levels in elite athletes	rs2359874	T	C	0.0730231	0.61135	5	77382351	0.0149781	1.08636e-06	8235	0.00253396	20.9151																						AMY2B	rs10472392	A	G	0.0647	0.34484	5	44290472	7.57e-15	0.008322	35361	0.00189149	67.0079
GCST90199664	Phenyllactate (PLA) levels in elite athletes	rs34064769	A	C	0.0678602	0.525012	2	217776399	0.0145435	3.07118e-06	8235	0.00229674	18.9526																						AMY2B	rs112195766	T	C	-0.1815	0.01634	1	106688667	4.63e-08	0.033212	35354	0.00105896	37.4761
GCST90199664	Phenyllactate (PLA) levels in elite athletes	rs35446494	G	A	0.171055	0.0382979	12	119095413	0.0375046	5.09335e-06	8235	0.00215535	17.7833																						AMY2B	rs116219465	T	C	-0.1941	0.02729	1	106348114	1.63e-14	0.025285	35355	0.00200017	70.8539
GCST90199664	Phenyllactate (PLA) levels in elite athletes	rs4291084	G	A	-0.082695	0.724661	6	23214941	0.016704	7.39797e-07	8235	0.00272892	22.5287																						AMY2B	rs12448263	T	C	-0.0627	0.18616	16	89609144	9.03e-10	0.010236	35320	0.00119122	42.1215
GCST90199664	Phenyllactate (PLA) levels in elite athletes	rs56381820	C	T	0.0842604	0.203436	13	62164419	0.0180851	3.17568e-06	8235	0.00230105	18.9882																						AMY2B	rs141010232	G	A	-0.1838	0.04165	1	105663109	1.32e-18	0.020877	35356	0.00269687	95.603
GCST90199664	Phenyllactate (PLA) levels in elite athletes	rs7141384	G	T	-0.0706039	0.333722	14	43591995	0.0152423	3.61956e-06	8235	0.00221681	18.2915																						AMY2B	rs142370265	T	C	-0.7014	0.05912	1	103485310	0	0.012771	35349	0.0547306	2046.57
GCST90199664	Phenyllactate (PLA) levels in elite athletes	rs73351721	A	G	-0.14389	0.061443	12	58437193	0.0302864	2.02424e-06	8235	0.00238794	19.707																						AMY2B	rs146951688	A	G	0.2067	0.01656	1	107983998	3.59e-10	0.032962	35338	0.00139162	49.2426
GCST90199664	Phenyllactate (PLA) levels in elite athletes	rs73396011	G	A	0.149295	0.0595044	9	3779667	0.0310577	1.53204e-06	8235	0.00249475	20.5906																						AMY2B	rs150450247	G	A	0.1254	0.04291	1	107277458	1.39e-09	0.020703	35348	0.00129162	45.7128
GCST90199664	Phenyllactate (PLA) levels in elite athletes	rs73669981	T	C	-0.194512	0.034831	9	128861549	0.039425	8.06738e-07	8235	0.00254385	20.997																						AMY2B	rs2227296	G	A	-0.0896	0.28941	12	10848335	1.78e-24	0.008775	35390	0.00330201	117.239
GCST90199664	Phenyllactate (PLA) levels in elite athletes	rs74546847	T	C	-0.242796	0.0222438	18	34303331	0.0487618	6.38388e-07	8235	0.0025642	21.1654																						AMY2B	rs34858945	A	G	0.078	0.12485	12	11208431	7.8e-11	0.011992	35376	0.00132951	47.0925
GCST90199664	Phenyllactate (PLA) levels in elite athletes	rs78199411	C	T	0.183637	0.0356752	3	137191426	0.0391572	2.73534e-06	8235	0.00232028	19.1473																						AMY2B	rs533406	G	A	-0.0595	0.41964	16	88908452	1.62e-13	0.008066	35321	0.0017244	61.0093
GCST90199664	Phenyllactate (PLA) levels in elite athletes	rs7867041	A	G	0.0783952	0.226371	9	120012695	0.0173588	6.29683e-06	8235	0.0021526	17.7606																						AMY2B	rs565840574	G	A	0.057	0.35872	10	17806399	8.15e-12	0.008338	35353	0.0014948	52.9218
GCST90199664	Phenyllactate (PLA) levels in elite athletes	rs79724540	T	C	-0.117073	0.112452	5	180175657	0.0231742	4.37544e-07	8235	0.00273591	22.5866																						AMY2B	rs57352267	G	T	0.0549	0.43427	1	206888428	9.69e-11	0.008483	35370	0.00148096	52.4563
GCST90199664	Phenyllactate (PLA) levels in elite athletes	rs937475	G	A	-0.0703956	0.599404	12	102854494	0.0148295	2.06466e-06	8235	0.00237984	19.6399																						AMY2B	rs635634	C	T	0.1679	0.12995	9	133279427	6.92e-46	0.011808	35371	0.00637458	226.909
GCST90199664	Phenyllactate (PLA) levels in elite athletes	rs9470970	A	G	-0.145262	0.0663122	6	39126256	0.0290503	5.72199e-07	8235	0.00261294	21.5687																						AMY2B	rs79104061	T	C	-0.2832	0.01563	1	106846875	2.12e-17	0.033368	35351	0.00246794	87.4549
GCST90199664	Phenyllactate (PLA) levels in elite athletes	rs9476273	A	T	-0.0860871	0.168047	6	60653341	0.0194551	9.64816e-06	8235	0.00207222	17.096																						AMY2B	rs80262232	G	A	-0.3488	0.06088	1	104427897	6.45e-87	0.017651	35353	0.0139117	498.729
GCST90199665	N-acetylaspartate (naa) levels	rs10845794	T	G	-0.0705395	0.536408	12	13509204	0.0158112	8.1442e-06	8148	0.00247472	20.2091																						AMY2B	rs9660372	A	C	-0.2367	0.31397	1	103795546	2.43e-152	0.009003	35349	0.0241356	874.22
GCST90199665	N-acetylaspartate (naa) levels	rs11073480	G	A	0.0960883	0.157032	15	96379916	0.021254	6.1561e-06	8148	0.00244439	19.9608																						ANAPC10	rs10922098	T	C	-0.0716	0.40011	1	196695521	1.05e-18	0.008109	35329	0.00246097	87.1533
GCST90199665	N-acetylaspartate (naa) levels	rs113199593	G	A	-0.318765	0.0116265	16	13424059	0.0717581	8.90352e-06	8148	0.00233529	19.0678																						ANAPC10	rs1355538	G	A	-0.0469	0.39847	3	165787389	7.04e-09	0.0081	35329	0.00105446	37.2901
GCST90199665	N-acetylaspartate (naa) levels	rs117572246	A	G	-0.335037	0.0128793	12	83954847	0.0692125	1.29385e-06	8148	0.00285416	23.3165																						ANAPC10	rs391165	A	G	0.0772	0.14144	6	31979309	1.16e-11	0.011378	35431	0.00144746	51.3565
GCST90199665	N-acetylaspartate (naa) levels	rs11868853	G	A	0.0822351	0.260506	17	72270399	0.0175866	2.92522e-06	8148	0.00260553	21.2801																						ANAPC10	rs6457457	T	C	0.09	0.06527	6	31910331	2.17e-08	0.016078	35432	0.000988359	35.0522
GCST90199665	N-acetylaspartate (naa) levels	rs12039358	G	T	-0.0910294	0.227402	1	159607962	0.0184878	8.49033e-07	8148	0.00291166	23.7877																						ANAPC7	rs1706435	G	A	0.0457	0.36981	3	165743688	2.37e-08	0.008186	35330	0.000973448	34.4235
GCST90199665	N-acetylaspartate (naa) levels	rs139706814	G	A	-0.196608	0.0328242	2	15960932	0.0437219	6.89914e-06	8148	0.00245432	20.0421																						ANAPC7	rs550671	T	C	0.081	0.14045	6	31976816	1.02e-12	0.011364	35431	0.00158414	56.2135
GCST90199665	N-acetylaspartate (naa) levels	rs150753233	G	A	0.388784	0.00908417	15	79040461	0.0814519	1.81348e-06	8148	0.00272125	22.2278																						ANG	rs1059541	G	C	0.0778	0.12326	2	61187335	4.75e-10	0.012494	35353	0.00130822	46.3076
GCST90199665	N-acetylaspartate (naa) levels	rs150965318	C	T	-0.209464	0.0276535	3	181780441	0.0468532	7.79847e-06	8148	0.0023595	19.2659																						ANG	rs148025035	C	T	0.2107	0.02326	14	20487214	2.23e-14	0.027591	35326	0.00201719	71.3994
GCST90199665	N-acetylaspartate (naa) levels	rs2248456	A	G	0.0745846	0.494379	10	88032614	0.0154974	1.48899e-06	8148	0.00278108	22.7179																						ANG	rs150844304	C	A	-0.1723	0.0276	15	43434427	2.86e-12	0.024669	35363	0.00159351	56.438
GCST90199665	N-acetylaspartate (naa) levels	rs35308250	C	A	0.0764696	0.292432	1	177997870	0.0169105	6.12521e-06	8148	0.00241992	19.7605																						ANG	rs1888563	G	A	0.0882	0.44977	14	20741712	5.98e-25	0.00855	35341	0.00385037	136.594
GCST90199665	N-acetylaspartate (naa) levels	rs35911794	C	T	0.192938	0.0338346	10	119061863	0.042974	7.13446e-06	8148	0.00243376	19.8738																						ANG	rs1954001	C	T	-0.0595	0.37947	14	19990611	1.27e-11	0.008786	35334	0.00166726	59.0061
GCST90199665	N-acetylaspartate (naa) levels	rs409751	T	C	0.0743278	0.558491	22	22924624	0.0161645	4.26133e-06	8148	0.00272451	22.2545																						ANG	rs4981311	A	G	0.6023	0.16879	14	20674854	0	0.008234	35335	0.101792	4004.21
GCST90199665	N-acetylaspartate (naa) levels	rs544693361	T	C	-0.347238	0.0104899	4	26543787	0.0754801	4.217e-06	8148	0.00250309	20.4413																						ANG	rs56067458	T	C	-0.2846	0.10014	14	20628596	3.95e-92	0.01398	35329	0.0145976	523.33
GCST90199665	N-acetylaspartate (naa) levels	rs62127223	A	G	-0.136176	0.0820923	2	45870207	0.0283979	1.62445e-06	8148	0.00279468	22.8293																						ANG	rs645040	T	G	0.0698	0.22729	3	136207780	6.74e-13	0.009715	35361	0.00171135	60.6152
GCST90199665	N-acetylaspartate (naa) levels	rs74509445	T	C	-0.139499	0.0667167	16	80975048	0.0313242	8.4528e-06	8148	0.00242337	19.7888																						ANG	rs71410230	A	G	-0.221	0.02429	14	20375572	2.26e-15	0.027882	35339	0.00231506	81.9972
GCST90199665	N-acetylaspartate (naa) levels	rs74895134	A	G	0.266447	0.0166503	12	71385691	0.0599771	8.89292e-06	8148	0.00232478	18.9818																						ANG	rs76599966	A	G	-0.2068	0.02442	14	21888720	2.45e-14	0.027124	35370	0.0020377	72.2164
GCST90199665	N-acetylaspartate (naa) levels	rs79315153	G	A	-0.10644	0.116476	8	116831071	0.0237273	7.25895e-06	8148	0.00233182	19.0394																						ANGPT1	rs10127790	T	C	-0.0582	0.29968	1	109348511	4.75e-11	0.008847	35345	0.00142177	50.3213
GCST90199665	N-acetylaspartate (naa) levels	rs80135198	T	C	0.27184	0.0169512	18	66572172	0.0603487	6.65316e-06	8148	0.00246282	20.1116																						ANGPT1	rs10822155	A	C	0.0572	0.43479	10	63311455	2.44e-12	0.008163	35351	0.00160809	56.9361
GCST90199665	N-acetylaspartate (naa) levels	rs9869057	C	T	-0.811824	0.998185	3	66407622	0.183334	9.50571e-06	8148	0.00238804	19.4995																						ANGPT1	rs10876550	A	G	0.0553	0.43699	12	54318524	1.43e-11	0.008186	35374	0.00150476	53.3067
GCST90199666	Palmitoylcarnitine levels (Metabolon platform)	rs10157929	G	C	0.101191	0.139648	1	64949885	0.0219394	3.98265e-06	8256	0.00246051	20.3591																						ANGPT1	rs1522745	C	A	0.0485	0.36905	15	64895658	7.98e-09	0.008407	35362	0.00109545	38.7777
GCST90199666	Palmitoylcarnitine levels (Metabolon platform)	rs111269071	C	T	0.139429	0.0679766	11	98016962	0.0302597	4.07088e-06	8256	0.00246333	20.3825																						ANGPT1	rs1654447	G	A	0.0869	0.16154	19	55059206	2.64e-15	0.010991	35381	0.00204565	72.5215
GCST90199666	Palmitoylcarnitine levels (Metabolon platform)	rs113511960	T	C	-0.28963	0.015033	1	27520714	0.0631312	4.48072e-06	8256	0.00248419	20.5555																						ANGPT1	rs61978204	T	C	0.075	0.0977	14	70175820	4.61e-08	0.013721	35359	0.00099174	35.0998
GCST90199666	Palmitoylcarnitine levels (Metabolon platform)	rs114684303	A	C	-0.326277	0.0122771	1	173290818	0.0685956	1.96945e-06	8256	0.00258187	21.3659																						ANGPT1	rs6993770	T	A	-0.1157	0.22448	8	105569300	1.31e-32	0.00973	35365	0.00466087	165.594
GCST90199666	Palmitoylcarnitine levels (Metabolon platform)	rs12205483	T	C	-0.234035	0.0220643	6	21309401	0.0522496	7.49341e-06	8256	0.0023637	19.5562																						ANGPT1	rs72686539	T	C	-0.0581	0.20121	8	106989654	1.08e-08	0.010161	35345	0.00108509	38.3919
GCST90199666	Palmitoylcarnitine levels (Metabolon platform)	rs12210538	G	A	-0.169243	0.238471	6	110438805	0.0176414	8.51296e-22	8256	0.0104034	86.772																						ANGPT2	rs1035002	T	C	0.165	0.02407	3	52454186	2.86e-09	0.02778	35350	0.00127907	45.2703
GCST90199666	Palmitoylcarnitine levels (Metabolon platform)	rs12907371	C	G	0.107415	0.119042	15	100266916	0.0238374	6.60189e-06	8256	0.00242	20.0231																						ANGPT2	rs10935480	T	C	-0.0501	0.43728	3	98713142	3.23e-09	0.008464	35330	0.00123526	43.6931
GCST90199666	Palmitoylcarnitine levels (Metabolon platform)	rs13386197	G	C	0.150287	0.0520528	2	47571449	0.033948	9.55699e-06	8256	0.00222895	18.4389																						ANGPT2	rs142029184	A	G	0.2395	0.01311	11	126401713	1.04e-10	0.037067	35374	0.00148427	52.5796
GCST90199666	Palmitoylcarnitine levels (Metabolon platform)	rs138066517	T	C	-0.18999	0.0341557	17	36800135	0.042387	7.38534e-06	8256	0.00238156	19.7043																						ANGPT2	rs143501783	C	T	0.2528	0.01116	17	7897001	3.85e-11	0.038247	35373	0.0014105	49.9614
GCST90199666	Palmitoylcarnitine levels (Metabolon platform)	rs143370068	T	C	-0.313926	0.0121017	5	151384678	0.0696259	6.52081e-06	8256	0.00235637	19.4954																						ANGPT2	rs1968586	T	C	-0.1308	0.3488	8	6421990	2.54e-49	0.00886	35377	0.00777206	277.09
GCST90199666	Palmitoylcarnitine levels (Metabolon platform)	rs144564761	C	G	-0.256635	0.0199488	10	88265384	0.0546859	2.69376e-06	8256	0.0025753	21.3114																						ANGPT2	rs35257264	T	C	0.2019	0.03294	11	126426921	1.38e-18	0.022945	35371	0.00259705	92.0941
GCST90199666	Palmitoylcarnitine levels (Metabolon platform)	rs174544	A	C	-0.0864977	0.301651	11	61800281	0.0165349	1.6841e-07	8256	0.00315222	26.1007																						ANGPT2	rs56115403	A	G	0.0839	0.21597	17	7160579	3.38e-16	0.010283	35371	0.00238386	84.5161
GCST90199666	Palmitoylcarnitine levels (Metabolon platform)	rs17569868	C	A	0.0839015	0.211224	1	39827239	0.0186144	6.56434e-06	8256	0.00234567	19.4067																						ANGPT2	rs61776478	T	C	0.1625	0.02717	1	11923034	3.21e-10	0.025841	35389	0.00139593	49.4668
GCST90199666	Palmitoylcarnitine levels (Metabolon platform)	rs1799822	G	A	0.084205	0.22902	1	53213557	0.0181362	3.43522e-06	8256	0.00250393	20.7193																						ANGPT2	rs62576042	T	C	0.0615	0.19144	9	133513605	1.02e-08	0.010737	35360	0.00117091	41.4497
GCST90199666	Palmitoylcarnitine levels (Metabolon platform)	rs2167534	A	G	-0.0774604	0.310582	2	106063072	0.0172303	6.9379e-06	8256	0.0025695	21.2633																						ANGPT2	rs6601299	C	T	-0.0914	0.08373	8	9327181	1.52e-09	0.015127	35385	0.00128182	45.4128
GCST90199666	Palmitoylcarnitine levels (Metabolon platform)	rs2612989	A	G	0.0945784	0.822267	4	180741150	0.0198049	1.79262e-06	8256	0.00261454	21.637																						ANGPT2	rs7018378	A	G	-0.0626	0.21737	8	6420991	8.57e-10	0.010205	35377	0.00133332	47.2292
GCST90199666	Palmitoylcarnitine levels (Metabolon platform)	rs2963905	A	C	-0.0810907	0.716492	5	9860625	0.0169006	1.60178e-06	8256	0.00267146	22.1093																						ANGPT4	rs211161	G	T	0.1745	0.01526	6	96614917	2.72e-08	0.031392	35343	0.00091516	32.3723
GCST90199666	Palmitoylcarnitine levels (Metabolon platform)	rs6029454	G	C	-0.157828	0.0473096	20	40940425	0.0354391	8.44814e-06	8256	0.00224543	18.5755																						ANGPT4	rs6542680	T	C	-0.0656	0.18362	2	3592552	1.8e-10	0.010286	35332	0.00129018	45.6409
GCST90199666	Palmitoylcarnitine levels (Metabolon platform)	rs62264777	C	G	-0.106325	0.138361	3	117934668	0.0219678	1.29823e-06	8256	0.0026955	22.3088																						ANGPTL1	rs10213052	C	T	0.0515	0.26945	4	174897101	1.46e-08	0.009088	35358	0.00104417	36.9564
GCST90199666	Palmitoylcarnitine levels (Metabolon platform)	rs7069718	T	A	0.0805832	0.774869	10	57423364	0.0181037	8.53953e-06	8256	0.0022656	18.7427																						ANGPTL1	rs10913401	T	A	-0.1303	0.06008	1	177695574	5.87e-14	0.017348	35347	0.00191752	67.9049
GCST90199666	Palmitoylcarnitine levels (Metabolon platform)	rs7143692	G	A	0.0865656	0.207493	14	77232936	0.0187875	4.07316e-06	8256	0.00246449	20.3922																						ANGPTL1	rs10922098	T	C	-0.1685	0.40011	1	196695521	6.6e-95	0.008152	35338	0.0136295	488.268
GCST90199666	Palmitoylcarnitine levels (Metabolon platform)	rs72696241	A	G	0.0788913	0.276009	1	154232217	0.0170751	3.83246e-06	8256	0.00248739	20.5821																						ANGPTL1	rs10929302	A	G	0.0699	0.29541	2	233757136	1.91e-15	0.008795	35373	0.00203398	72.0904
GCST90199666	Palmitoylcarnitine levels (Metabolon platform)	rs72777087	G	A	0.0928261	0.170976	5	92421692	0.0202234	4.43193e-06	8256	0.00244271	20.2115																						ANGPTL1	rs117516437	T	C	0.1655	0.03677	19	10115903	7.77e-15	0.021296	35375	0.00194021	68.7646
GCST90199666	Palmitoylcarnitine levels (Metabolon platform)	rs72906893	T	C	0.0927839	0.176603	2	185389163	0.0204954	5.98074e-06	8256	0.0025037	20.7174																						ANGPTL1	rs2206060	G	A	-0.1854	0.01991	1	175726486	2.06e-10	0.029166	35340	0.00134149	47.4692
GCST90199666	Palmitoylcarnitine levels (Metabolon platform)	rs75555206	A	G	-0.22333	0.0239287	17	68326876	0.0498164	7.35818e-06	8256	0.00232983	19.2753																						ANGPTL1	rs2686395	C	T	-0.075	0.3101	3	165767231	4.15e-18	0.008646	35339	0.0024068	85.2544
GCST90199666	Palmitoylcarnitine levels (Metabolon platform)	rs78422675	T	C	0.557491	0.00466836	18	72567505	0.111628	5.90816e-07	8256	0.00288827	23.9088																						ANGPTL1	rs28929474	T	C	0.2783	0.00815	14	94378610	1.87e-10	0.043678	35363	0.00125216	44.3332
GCST90199666	Palmitoylcarnitine levels (Metabolon platform)	rs79450911	T	C	-0.240404	0.0222007	3	149250498	0.0517006	3.32062e-06	8256	0.00250917	20.7628																						ANGPTL1	rs333947	A	G	-0.0647	0.14937	1	109928142	2.19e-08	0.011561	35340	0.00106376	37.6311
GCST90199666	Palmitoylcarnitine levels (Metabolon platform)	rs887477	C	A	0.0717292	0.515027	12	6336816	0.0155223	3.81827e-06	8256	0.00257022	21.2692																						ANGPTL1	rs454212	T	C	0.1203	0.13896	6	31966595	1.86e-25	0.011537	35440	0.00346317	123.154
GCST90199667	Erythritol levels in elite athletes	rs111274172	T	A	0.264806	0.0193261	20	38117116	0.0526607	4.94236e-07	8167	0.002658	21.7604																						ANGPTL1	rs4650995	T	C	-0.0482	0.49232	1	178548181	1.46e-09	0.007968	35357	0.00116135	41.1071
GCST90199667	Erythritol levels in elite athletes	rs116078994	A	C	0.252839	0.0183301	3	41058781	0.0537262	2.52558e-06	8167	0.00230064	18.828																						ANGPTL1	rs4681671	T	G	-0.0449	0.49918	3	58242901	2.79e-08	0.008084	35348	0.001008	35.6648
GCST90199667	Erythritol levels in elite athletes	rs117113173	G	C	0.245682	0.0231459	19	32380400	0.0480425	3.15665e-07	8167	0.00272948	22.3472																						ANGPTL1	rs72721000	G	T	0.3345	0.00922	1	180671897	1.2e-13	0.045098	35347	0.00204423	72.4014
GCST90199667	Erythritol levels in elite athletes	rs12633047	T	C	0.130274	0.0692572	3	53359817	0.0282786	4.08865e-06	8167	0.00218796	17.9039																						ANGPTL1	rs7525403	G	A	0.0497	0.45137	1	178039265	1.3e-09	0.00819	35348	0.00122336	43.2939
GCST90199667	Erythritol levels in elite athletes	rs12893100	T	C	0.0721428	0.291436	14	90695719	0.016087	7.30705e-06	8167	0.0021495	17.5885																						ANGPTL1	rs78811502	C	T	0.2238	0.02787	1	180072659	2.63e-19	0.024913	35349	0.00271401	96.1932
GCST90199667	Erythritol levels in elite athletes	rs142601344	T	C	0.34102	0.0113622	3	165864102	0.0685053	6.42442e-07	8167	0.0026127	21.3886																						ANGPTL1	rs871632	C	T	0.0752	0.35174	1	178934631	2.77e-19	0.008377	35357	0.00257891	91.4132
GCST90199667	Erythritol levels in elite athletes	rs144368133	G	A	-0.33485	0.0107812	5	57931118	0.0704029	1.97275e-06	8167	0.00239161	19.5743																						ANGPTL1	rs9267139	A	G	0.0904	0.10872	6	31471721	1.48e-12	0.012774	35439	0.00158376	56.2129
GCST90199667	Erythritol levels in elite athletes	rs148188291	G	A	-0.312133	0.011176	18	21282765	0.068299	4.87511e-06	8167	0.00215335	17.6201																						ANGPTL3	rs11207978	C	T	-0.1692	0.18862	1	62514841	1.72e-59	0.010402	35346	0.0087628	312.45
GCST90199667	Erythritol levels in elite athletes	rs150074699	A	G	1.31346	0.000613196	1	64594052	0.291544	6.63157e-06	8167	0.00211445	17.301																						ANGPTL3	rs116261902	T	C	-0.244	0.02266	1	59297013	1.14e-18	0.027664	35351	0.00263703	93.4629
GCST90199667	Erythritol levels in elite athletes	rs150921780	T	C	0.157491	0.0444772	22	43342695	0.0349348	6.53989e-06	8167	0.00210824	17.2501																						ANGPTL3	rs116843064	A	G	0.1472	0.02426	19	8364439	1.15e-08	0.02579	35363	0.00102582	36.3112
GCST90199667	Erythritol levels in elite athletes	rs181823223	T	C	-0.108427	0.117225	11	32514486	0.02309	2.65528e-06	8167	0.00243319	19.9154																						ANGPTL3	rs117208135	T	A	-0.1998	0.02401	1	63065309	2.99e-14	0.026293	35347	0.00187093	66.2521
GCST90199667	Erythritol levels in elite athletes	rs1865475	A	G	-0.115293	0.0960525	15	55114297	0.0244655	2.44721e-06	8167	0.00230828	18.8907																						ANGPTL3	rs138384996	A	G	-0.5104	0.01226	1	64259023	9.41e-45	0.036364	35337	0.00630935	224.356
GCST90199667	Erythritol levels in elite athletes	rs27598	A	G	-0.0675333	0.616334	5	50862465	0.0149044	5.86762e-06	8167	0.00215693	17.6494																						ANGPTL3	rs139402443	G	T	-1.8067	0.00535	1	62970612	4.98e-247	0.053823	35347	0.0347397	1272.07
GCST90199667	Erythritol levels in elite athletes	rs35208507	G	A	-0.0782231	0.310554	16	20377607	0.0157699	7.03917e-07	8167	0.00262022	21.4503																						ANGPTL3	rs143262794	C	T	-0.3836	0.01155	1	66474737	2.58e-24	0.037702	35335	0.00335988	119.115
GCST90199667	Erythritol levels in elite athletes	rs376874259	G	T	-0.178181	0.0422138	1	176310423	0.0359668	7.26855e-07	8167	0.0025673	21.0159																						ANGPTL3	rs144763386	T	C	-0.1748	0.0251	1	57312960	2.02e-11	0.026072	35355	0.00149536	52.9447
GCST90199667	Erythritol levels in elite athletes	rs4426692	G	A	-0.068372	0.331673	3	84693906	0.0152462	7.30789e-06	8167	0.00207246	16.9568																						ANGPTL3	rs148234366	A	G	-0.8395	0.00895	1	63876625	1.8e-86	0.042595	35342	0.0125023	447.425
GCST90199667	Erythritol levels in elite athletes	rs553220097	C	G	2.05383	0.000260383	7	62517059	0.460821	8.31522e-06	8167	0.00219613	17.9709																						ANGPTL3	rs181762394	A	G	-0.8099	0.00724	1	64789938	6.83e-66	0.047238	35332	0.00942922	336.305
GCST90199667	Erythritol levels in elite athletes	rs55769487	T	C	0.0923657	0.152674	2	127080539	0.0199838	3.79984e-06	8167	0.00220733	18.0627																						ANGPTL3	rs2119690	A	G	0.0522	0.29756	8	20002028	2.27e-09	0.008733	35356	0.00113908	40.317
GCST90199667	Erythritol levels in elite athletes	rs71480323	A	G	-0.101121	0.123767	11	116900884	0.0217504	3.33285e-06	8167	0.00221788	18.1492																						ANGPTL3	rs74076479	G	A	-0.8539	0.00975	1	62301188	9.73e-100	0.04028	35343	0.0140797	504.697
GCST90199667	Erythritol levels in elite athletes	rs72692616	A	G	-0.333531	0.0535583	1	45941615	0.0319348	1.55926e-25	8167	0.0112778	93.1333																						ANGPTL3	rs964184	C	G	-0.1133	0.12321	11	116778201	9.78e-21	0.012133	35365	0.00277352	98.3528
GCST90199667	Erythritol levels in elite athletes	rs79695006	G	A	0.146655	0.0571607	7	108293669	0.0312792	2.75113e-06	8167	0.00231824	18.9724																						ANGPTL4	rs116843064	A	G	-0.3196	0.02426	19	8364439	6.62e-35	0.02593	35375	0.0048358	171.888
GCST90199667	Erythritol levels in elite athletes	rs9813594	C	T	-0.0730144	0.659893	3	109996814	0.0154387	2.253e-06	8167	0.00239296	19.5854																						ANGPTL4	rs17441745	T	C	-0.1842	0.01733	2	2741021	1.82e-09	0.030631	35311	0.00115562	40.851
GCST90199667	Erythritol levels in elite athletes	rs9858049	T	C	-0.135463	0.123202	3	53243795	0.0219498	6.76417e-10	8167	0.0039645	32.499																						ANGPTL4	rs188023612	C	T	-0.229	0.01131	2	2671417	3.95e-09	0.038903	35308	0.0011728	41.4555
GCST90199668	Hexanoylcarnitine levels (Biocrates platform)	rs111262693	T	G	0.12919	0.0770636	18	639341	0.0283986	5.38593e-06	8242	0.00237415	19.6096																						ANGPTL4	rs28374650	T	C	0.0526	0.29732	6	32655590	2.02e-09	0.008772	35439	0.00115607	41.015
GCST90199668	Hexanoylcarnitine levels (Biocrates platform)	rs113915691	A	G	-0.138771	0.0625	19	56248382	0.0308238	6.72984e-06	8242	0.00225673	18.6375																						ANGPTL4	rs539432790	G	C	0.2527	0.02095	19	10101623	2.2e-19	0.028069	35369	0.00261957	92.8895
GCST90199668	Hexanoylcarnitine levels (Biocrates platform)	rs117138561	T	C	0.345285	0.00930119	12	78559627	0.0773593	8.06713e-06	8242	0.00219718	18.1446																						ANGPTL4	rs6542680	T	C	-0.2836	0.18362	2	3592552	6.67e-165	0.010363	35332	0.0241132	872.969
GCST90199668	Hexanoylcarnitine levels (Biocrates platform)	rs1171617	T	G	0.152178	0.768951	10	59707424	0.0180475	3.39535e-17	8242	0.0082288	68.3679																						ANGPTL4	rs80220851	T	A	0.1659	0.02345	2	3646069	7.73e-10	0.026974	35336	0.00126055	44.5965
GCST90199668	Hexanoylcarnitine levels (Biocrates platform)	rs117548628	A	G	-0.272418	0.016033	12	70520580	0.059426	4.55821e-06	8242	0.00234151	19.3394																						ANGPTL7	rs1354034	C	T	0.0614	0.38119	3	56815721	3.43e-14	0.008099	35356	0.00177855	62.9908
GCST90199668	Hexanoylcarnitine levels (Biocrates platform)	rs117907282	A	G	-0.347706	0.00977772	18	21078686	0.0762	5.04116e-06	8242	0.00234113	19.3361																						ANGPTL7	rs3917538	A	G	0.0607	0.21967	7	95308581	1.65e-10	0.009498	35349	0.00126315	44.7052
GCST90199668	Hexanoylcarnitine levels (Biocrates platform)	rs1391967	G	A	-0.0857333	0.187232	3	1322878	0.0192503	8.44367e-06	8242	0.00223705	18.4746																						ANGPTL7	rs4980320	C	T	0.044	0.46986	11	198986	2.56e-08	0.007901	35352	0.000964483	34.1274
GCST90199668	Hexanoylcarnitine levels (Biocrates platform)	rs141882839	A	G	0.245572	0.0257707	11	7573189	0.0474263	2.24314e-07	8242	0.00302813	25.0276																						ANK2	rs115760012	T	G	0.2022	0.02308	1	203703927	6.05e-14	0.026935	35370	0.00184369	65.328
GCST90199668	Hexanoylcarnitine levels (Biocrates platform)	rs144724596	T	C	0.433125	0.00693515	8	104841775	0.0902822	1.60694e-06	8242	0.00258398	21.3472																						ANK2	rs12139013	A	G	0.2135	0.02407	1	204262113	2.01e-15	0.026887	35371	0.00214151	75.9057
GCST90199668	Hexanoylcarnitine levels (Biocrates platform)	rs149556176	C	T	0.49122	0.0140408	1	74971148	0.0634609	9.90147e-15	8242	0.00668087	55.4206																						ANK2	rs138295650	A	C	0.1874	0.01567	1	208837696	2.64e-08	0.033681	35361	0.00108338	38.3486
GCST90199668	Hexanoylcarnitine levels (Biocrates platform)	rs16865990	G	A	-0.356033	0.0100306	2	224459365	0.075046	2.09342e-06	8242	0.00251744	20.7961																						ANK2	rs139374199	T	C	0.3712	0.04199	1	203822032	1.53e-74	0.020321	35372	0.0110857	396.495
GCST90199668	Hexanoylcarnitine levels (Biocrates platform)	rs17843902	C	T	-0.0833266	0.296766	4	158719996	0.0163535	3.48112e-07	8242	0.00289809	23.9496																						ANK2	rs141549064	T	C	0.2039	0.02774	1	198215667	1.96e-16	0.024791	35345	0.00224261	79.4386
GCST90199668	Hexanoylcarnitine levels (Biocrates platform)	rs2185152	T	C	-0.4316	0.30837	1	75758325	0.0153412	3.83431e-174	8242	0.0794582	711.25																						ANK2	rs146608551	A	G	0.2748	0.02328	1	204393359	1.49e-24	0.026869	35371	0.00343413	121.88
GCST90199668	Hexanoylcarnitine levels (Biocrates platform)	rs28540007	C	T	-0.239621	0.0204714	8	4552597	0.0526059	5.23824e-06	8242	0.00230274	19.0184																						ANK2	rs2794457	T	C	0.5793	0.04695	1	203461532	1.09e-203	0.019023	35368	0.0300323	1095.01
GCST90199668	Hexanoylcarnitine levels (Biocrates platform)	rs36012907	T	C	0.128382	0.0917344	1	204619938	0.0263672	1.1217e-06	8242	0.00274652	22.6937																						ANK2	rs61821553	T	C	0.2346	0.03636	1	202045840	1.47e-26	0.021996	35357	0.00385678	136.884
GCST90199668	Hexanoylcarnitine levels (Biocrates platform)	rs62290256	G	A	0.16173	0.0584841	3	185538454	0.0316506	3.22408e-07	8242	0.00288056	23.8044																						ANK2	rs6542680	T	C	-0.0678	0.18362	2	3592552	1.07e-10	0.0105	35332	0.00137817	48.7578
GCST90199668	Hexanoylcarnitine levels (Biocrates platform)	rs662138	G	C	-0.133922	0.175323	6	160143444	0.0196516	9.4375e-12	8242	0.00518629	42.9578																						ANK2	rs9427493	C	G	-0.38	0.06613	1	203266899	2.18e-118	0.016427	35363	0.0178354	642.129
GCST90199668	Hexanoylcarnitine levels (Biocrates platform)	rs73001574	T	G	-0.28157	0.0158023	11	76064320	0.0599701	2.66386e-06	8242	0.00246607	20.3707																						ANK2	rs9970784	T	C	-0.074	0.43157	1	196704672	4.32e-19	0.008288	35339	0.00268672	95.1962
GCST90199668	Hexanoylcarnitine levels (Biocrates platform)	rs75586607	C	G	-0.175199	0.0401487	13	113921180	0.0387011	5.98379e-06	8242	0.00236575	19.54																						ANKRD1	rs10922098	T	C	-0.0762	0.40011	1	196695521	4.28e-21	0.008084	35338	0.00278735	98.769
GCST90199668	Hexanoylcarnitine levels (Biocrates platform)	rs75690409	G	A	0.265713	0.0166198	1	9468265	0.0585954	5.76827e-06	8242	0.00230782	19.0605																						ANKRD1	rs1355538	G	A	-0.0523	0.39847	3	165787389	9.03e-11	0.008068	35338	0.00131125	46.3953
GCST90199668	Hexanoylcarnitine levels (Biocrates platform)	rs77010315	A	C	-0.452358	0.012084	5	151343594	0.0682548	3.41446e-11	8242	0.00488568	40.4557																						ANKRD1	rs550671	T	C	0.0743	0.14045	6	31976816	6.39e-11	0.011371	35440	0.00133291	47.2987
GCST90199668	Hexanoylcarnitine levels (Biocrates platform)	rs80254170	G	A	-0.124082	0.0750547	6	160093251	0.0280817	9.93375e-06	8242	0.00213767	17.6522																						ANKRD1	rs6457457	T	C	0.0905	0.06527	6	31910331	1.58e-08	0.01601	35441	0.000999371	35.4522
GCST90199668	Hexanoylcarnitine levels (Biocrates platform)	rs898847	C	T	0.0835404	0.745109	11	110193739	0.0173534	1.47896e-06	8242	0.00265092	21.9017																						ANKRD27	rs10922098	T	C	-0.1216	0.40011	1	196695521	8.01e-51	0.00811	35329	0.0070982	252.551
GCST90199669	Acetylcarnitine levels (Biocrates platform)	rs10984356	G	A	-0.144742	0.0562768	9	118991295	0.0326654	9.37703e-06	8262	0.00222532	18.4222																						ANKRD27	rs1707652	T	C	0.0873	0.3102	3	165761011	2.27e-24	0.00857	35330	0.00326155	115.601
GCST90199669	Acetylcarnitine levels (Biocrates platform)	rs112845131	T	A	0.324374	0.0127551	3	144385482	0.0667607	1.18128e-06	8262	0.00264991	21.9464																						ANKRD27	rs17693106	G	A	0.0522	0.40227	19	32634149	1.29e-10	0.00812	35360	0.00131037	46.3928
GCST90199669	Acetylcarnitine levels (Biocrates platform)	rs114798927	C	T	-0.112961	0.109753	8	9363866	0.0241021	2.77555e-06	8262	0.00249353	20.648																						ANKRD27	rs550671	T	C	0.0938	0.14045	6	31976816	2.09e-16	0.011416	35431	0.00212436	75.4243
GCST90199669	Acetylcarnitine levels (Biocrates platform)	rs115362213	C	G	-0.313614	0.0124863	3	170171917	0.0668907	2.75273e-06	8262	0.00242548	20.0832																						ANKRD27	rs6457457	T	C	0.1107	0.06527	6	31910331	6.05e-12	0.016094	35432	0.00149529	53.0574
GCST90199669	Acetylcarnitine levels (Biocrates platform)	rs1171617	T	G	0.215613	0.769509	10	59707424	0.0180295	5.83405e-33	8262	0.016491	138.5																						ANKRD27	rs9971407	T	C	-0.0532	0.24858	11	65130754	7.95e-09	0.009221	35354	0.00105731	37.4176
GCST90199669	Acetylcarnitine levels (Biocrates platform)	rs117508585	A	G	-0.264148	0.0165029	7	1486664	0.0589634	7.46889e-06	8262	0.00226495	18.7509																						ANKRD46	rs147906938	A	T	0.1382	0.03884	6	31930134	6.95e-12	0.020149	35441	0.001426	50.6084
GCST90199669	Acetylcarnitine levels (Biocrates platform)	rs138268157	G	A	0.107567	0.124725	3	57058647	0.0225861	1.91198e-06	8262	0.00252631	20.9201																						ANKRD46	rs1619994	G	A	0.0627	0.2807	3	165744047	8.74e-13	0.00877	35339	0.00158751	56.1872
GCST90199669	Acetylcarnitine levels (Biocrates platform)	rs139264311	G	A	-0.230906	0.0214303	3	19751997	0.0521359	9.47e-06	8262	0.00223625	18.5128																						ANKRD46	rs28366281	C	T	0.0455	0.28068	6	32592489	3.71e-08	0.008266	35438	0.000835962	29.6479
GCST90199669	Acetylcarnitine levels (Biocrates platform)	rs146712130	A	T	-0.378122	0.00766517	15	61468442	0.0854937	9.74293e-06	8262	0.00217507	18.0053																						ANKRD54	rs10922098	T	C	-0.1496	0.40011	1	196695521	5.15e-75	0.008163	35338	0.0107435	383.754
GCST90199669	Acetylcarnitine levels (Biocrates platform)	rs147882444	A	G	-0.269681	0.0159815	19	2924973	0.060037	7.05834e-06	8262	0.00228745	18.9377																						ANKRD54	rs1355538	G	A	-0.0662	0.39847	3	165787389	5.58e-16	0.008175	35338	0.00210087	74.3926
GCST90199669	Acetylcarnitine levels (Biocrates platform)	rs16865990	G	A	-0.373578	0.0100037	2	224459365	0.0752289	6.83895e-07	8262	0.00276431	22.8965																						ANKRD54	rs6457457	T	C	0.0971	0.06527	6	31910331	2.15e-09	0.016222	35441	0.00115045	40.8178
GCST90199669	Acetylcarnitine levels (Biocrates platform)	rs1839212	A	G	0.217408	0.0267879	2	14271175	0.0465305	2.97752e-06	8262	0.00246449	20.407																						ANP32A	rs1707652	T	C	0.11	0.3102	3	165761011	2.41e-37	0.008614	35330	0.00517822	183.888
GCST90199669	Acetylcarnitine levels (Biocrates platform)	rs273694	C	T	0.070912	0.561411	19	51129448	0.0154344	4.33962e-06	8262	0.00247633	20.5052																						ANP32A	rs2232613	T	C	-0.1108	0.0989	20	38369011	4.5e-17	0.013192	35366	0.00218816	77.5517
GCST90199669	Acetylcarnitine levels (Biocrates platform)	rs55640226	C	T	-0.129357	0.0695067	5	96602182	0.02927	9.8956e-06	8262	0.00216446	17.9172																						ANP32A	rs6457457	T	C	0.1272	0.06527	6	31910331	3.9e-15	0.016187	35432	0.00197426	70.0863
GCST90199669	Acetylcarnitine levels (Biocrates platform)	rs55796423	A	G	-0.0969525	0.153893	14	34313094	0.0211135	4.39083e-06	8262	0.00244789	20.2692																						ANP32B	rs13412535	A	G	0.0554	0.19379	2	224010157	2.61e-08	0.009953	35366	0.000959023	33.9474
GCST90199669	Acetylcarnitine levels (Biocrates platform)	rs61765007	A	G	-0.261156	0.0168485	1	71569179	0.0577114	6.03371e-06	8262	0.0022595	18.7057																						ANPEP	rs34843303	C	T	-0.0872	0.10898	15	78942128	7.47e-12	0.012733	35358	0.00147672	52.288
GCST90199669	Acetylcarnitine levels (Biocrates platform)	rs662138	G	C	-0.0872708	0.174893	6	160143444	0.0197411	9.83515e-06	8262	0.00219812	18.1964																						ANPEP	rs9271573	C	A	0.0445	0.41292	6	32622724	2.68e-08	0.008001	35439	0.000960093	34.0555
GCST90199669	Acetylcarnitine levels (Biocrates platform)	rs71454277	A	C	0.264081	0.0165103	12	70452222	0.0592975	8.44882e-06	8262	0.0022648	18.7497																						ANTXR1	rs10922098	T	C	-0.0547	0.40011	1	196695521	1.67e-10	0.008562	35326	0.00143633	50.8101
GCST90199669	Acetylcarnitine levels (Biocrates platform)	rs74823953	T	C	-0.407734	0.0122617	5	151300049	0.0679719	1.99076e-09	8262	0.00402695	33.3971																						ANTXR1	rs13234157	A	C	0.0796	0.119	7	73557398	7.35e-10	0.012926	35342	0.00132855	47.0135
GCST90199669	Acetylcarnitine levels (Biocrates platform)	rs79958740	T	A	0.204757	0.0327749	3	174319298	0.042295	1.2908e-06	8262	0.00265813	22.0147																						ANTXR1	rs13329672	T	C	0.0633	0.26556	15	58407738	2.41e-11	0.009478	35352	0.00156299	55.3382
GCST90199669	Acetylcarnitine levels (Biocrates platform)	rs898847	C	T	0.0867139	0.744526	11	110193739	0.0173494	5.78998e-07	8262	0.00286045	23.6951																						ANTXR1	rs17410962	A	G	0.0927	0.09642	8	19990569	4.76e-11	0.014092	35356	0.00149735	53.0167
GCST90199670	Iminodiacetate (IDA) levels	rs1080669	T	C	-0.105885	0.13774	19	51063011	0.0228046	3.43172e-06	8213	0.00266316	21.9256																						ANTXR1	rs2686395	C	T	-0.098	0.3101	3	165767231	2.13e-27	0.009037	35327	0.00410932	145.761
GCST90199670	Iminodiacetate (IDA) levels	rs113401873	A	G	0.249914	0.0189542	9	116781555	0.0558793	7.73518e-06	8213	0.00232277	19.1167																						ANTXR1	rs3764261	A	C	0.1395	0.32148	16	56959412	6.2e-55	0.008936	35357	0.00848975	302.725
GCST90199670	Iminodiacetate (IDA) levels	rs114028922	C	G	0.163864	0.0527863	1	86556257	0.034701	2.3335e-06	8213	0.00268514	22.107																						ANTXR1	rs7424376	G	A	0.0474	0.40051	2	69298791	2.98e-08	0.008552	35350	0.0010789	38.1782
GCST90199670	Iminodiacetate (IDA) levels	rs114863573	C	G	0.194631	0.0344806	3	176551303	0.0426242	4.96626e-06	8213	0.00252226	20.7626																						ANTXR2	rs10988676	T	C	0.0566	0.32497	9	130284251	4.55e-10	0.009079	35368	0.00140549	49.7767
GCST90199670	Iminodiacetate (IDA) levels	rs11617909	T	G	-0.145908	0.0654711	13	32800725	0.0312604	3.04888e-06	8213	0.00260514	21.4467																						ANTXR2	rs112001035	A	G	0.165	0.08183	17	68827664	1.8e-26	0.015497	35371	0.00409104	145.29
GCST90199670	Iminodiacetate (IDA) levels	rs117448509	T	G	0.255763	0.0184259	11	105342649	0.0576024	8.98944e-06	8213	0.00236623	19.4752																						ANTXR2	rs12149545	A	G	0.098	0.31504	16	56959249	3.77e-27	0.009081	35369	0.00414489	147.202
GCST90199670	Iminodiacetate (IDA) levels	rs1297208	C	T	-0.072164	0.425451	21	14935708	0.0161009	7.39509e-06	8213	0.00254594	20.9581																						ANTXR2	rs1260326	C	T	0.0633	0.34132	2	27508073	1.8e-12	0.00898	35373	0.00180166	63.8417
GCST90199670	Iminodiacetate (IDA) levels	rs183008696	T	C	-0.371462	0.00942819	9	110154414	0.0801958	3.62269e-06	8213	0.00257735	21.2173																						ANTXR2	rs13329672	T	C	0.0711	0.26556	15	58407738	1.16e-13	0.009581	35364	0.00197191	69.8686
GCST90199670	Iminodiacetate (IDA) levels	rs185717944	C	T	0.292572	0.0134277	12	63630484	0.0661473	9.73254e-06	8213	0.00226791	18.6641																						ANTXR2	rs145391587	C	A	0.0877	0.08683	8	19963422	4.58e-09	0.014961	35368	0.00121969	43.1883
GCST90199670	Iminodiacetate (IDA) levels	rs2094632	G	A	0.0781469	0.687099	9	90417237	0.0165713	2.40778e-06	8213	0.00262591	21.6181																						ANTXR2	rs2070895	A	G	0.0849	0.19622	15	58431740	1.39e-15	0.01063	35366	0.00227366	80.589
GCST90199670	Iminodiacetate (IDA) levels	rs2386992	G	A	0.0750443	0.639974	19	47966428	0.0165301	5.62943e-06	8213	0.00259514	21.3642																						ANTXR2	rs2125236	T	C	0.0557	0.41564	4	80225068	1.33e-10	0.008671	35356	0.00150709	53.362
GCST90199670	Iminodiacetate (IDA) levels	rs2967159	C	T	-0.0892336	0.782601	16	57777675	0.0188596	2.229e-06	8213	0.00270947	22.3079																						ANTXR2	rs2686395	C	T	-0.1021	0.3101	3	165767231	4.77e-29	0.009127	35339	0.00446035	158.322
GCST90199670	Iminodiacetate (IDA) levels	rs55746532	C	G	0.137732	0.0667562	20	49843197	0.0307764	7.63206e-06	8213	0.00236367	19.4541																						ANTXR2	rs55698825	T	G	0.0596	0.19071	18	49638227	2.94e-08	0.010749	35366	0.00109648	38.8184
GCST90199670	Iminodiacetate (IDA) levels	rs6506794	G	A	0.0767115	0.709199	18	78213176	0.017227	8.46853e-06	8213	0.00242725	19.9787																						ANTXR2	rs6073958	C	T	-0.0765	0.22851	20	45923216	2.64e-14	0.010046	35370	0.00206342	73.1301
GCST90199670	Iminodiacetate (IDA) levels	rs72704298	G	A	0.13257	0.0793087	9	8146661	0.0283537	2.93147e-06	8213	0.00256658	21.1284																						ANTXR2	rs75178643	G	A	0.1609	0.02223	4	80304129	4.17e-08	0.029343	35355	0.00112543	39.8321
GCST90199670	Iminodiacetate (IDA) levels	rs7626271	G	T	0.19145	0.0385131	3	6732966	0.0401333	1.83911e-06	8213	0.00271452	22.3496																						ANTXR2	rs7674623	T	C	0.2207	0.21323	4	79873527	1.31e-100	0.010365	35355	0.016343	587.372
GCST90199670	Iminodiacetate (IDA) levels	rs79787801	A	G	-0.132657	0.0767671	8	13384089	0.0290533	4.97162e-06	8213	0.00249446	20.5332																						ANTXR2	rs8106813	G	A	-0.0584	0.46477	19	44928401	7.65e-12	0.008532	35368	0.00169681	60.1115
GCST90199671	Cysteine s-sulfate levels	rs11244781	T	C	-0.0897994	0.212774	10	126043660	0.0184176	1.08402e-06	8229	0.00270144	22.2849																						ANXA1	rs6445826	C	T	0.0471	0.48628	3	56814971	4.43e-09	0.008028	35356	0.00110837	39.2288
GCST90199671	Cysteine s-sulfate levels	rs11641923	A	G	-0.265368	0.0178239	16	4292671	0.0576737	4.2008e-06	8229	0.00246558	20.3345																						ANXA1	rs7357731	A	G	-0.3368	0.026	9	73175019	2.36e-40	0.025326	35358	0.00574522	204.302
GCST90199671	Cysteine s-sulfate levels	rs117088632	A	G	0.266147	0.018654	17	22734962	0.0563105	2.2851e-06	8229	0.00259339	21.3913																						ANXA10	rs10922098	T	C	-0.1275	0.40011	1	196695521	7.43e-56	0.008098	35332	0.00780371	277.874
GCST90199671	Cysteine s-sulfate levels	rs117215329	T	C	0.256704	0.0194204	10	49522298	0.0545011	2.47623e-06	8229	0.00250978	20.6999																						ANXA10	rs1555405	A	G	-0.0475	0.30381	14	100710432	4.43e-08	0.008679	35374	0.000954437	33.7926
GCST90199671	Cysteine s-sulfate levels	rs118066821	T	C	0.512744	0.00438703	2	200242258	0.114808	7.96642e-06	8229	0.00229664	18.9379																						ANXA10	rs1706435	G	A	0.0601	0.36981	3	165743688	2.66e-13	0.008221	35333	0.00168356	59.5822
GCST90199671	Cysteine s-sulfate levels	rs140247774	T	C	0.132671	0.0686635	6	18015216	0.0299172	9.22343e-06	8229	0.0022512	18.5624																						ANXA10	rs550671	T	C	0.1039	0.14045	6	31976816	8.25e-20	0.011405	35434	0.00260648	92.5941
GCST90199671	Cysteine s-sulfate levels	rs140798906	C	T	0.347447	0.0100012	5	92863313	0.0757916	4.55625e-06	8229	0.00239053	19.714																						ANXA10	rs6457457	T	C	0.1173	0.06527	6	31910331	3.01e-13	0.016082	35435	0.0016789	59.5886
GCST90199671	Cysteine s-sulfate levels	rs141988268	T	C	0.175911	0.0427283	3	158194544	0.0377752	3.21176e-06	8229	0.00253144	20.879																						ANXA11	rs1354034	C	T	0.0548	0.38119	3	56815721	2.01e-11	0.008173	35356	0.00141674	50.1585
GCST90199671	Cysteine s-sulfate levels	rs17028699	T	C	0.121118	0.117487	3	3211589	0.0238351	3.74526e-07	8229	0.00304199	25.1028																						ANXA11	rs149464173	T	C	-0.1447	0.02662	10	80559762	3.76e-09	0.024548	35366	0.00108507	38.4141
GCST90199671	Cysteine s-sulfate levels	rs17417592	G	C	0.193215	0.0330634	7	18146568	0.0425574	5.62253e-06	8229	0.00238703	19.6851																						ANXA11	rs1538821	G	A	0.0945	0.07278	10	80362017	4.95e-10	0.015191	35367	0.00120528	42.6762
GCST90199671	Cysteine s-sulfate levels	rs62047236	T	A	-0.136092	0.0650202	16	64040080	0.0307172	9.40171e-06	8229	0.00225188	18.5681																						ANXA11	rs2152546	T	G	-0.147	0.45437	10	80146628	1.69e-76	0.007941	35368	0.0107145	383.034
GCST90199671	Cysteine s-sulfate levels	rs67512771	T	C	0.37189	0.0091838	10	11380921	0.0780862	1.91153e-06	8229	0.00251695	20.7592																						ANXA13	rs10922098	T	C	-0.0849	0.40011	1	196695521	9.78e-26	0.008095	35338	0.00346016	122.693
GCST90199671	Cysteine s-sulfate levels	rs73391840	G	A	0.115721	0.0914345	7	54342514	0.026184	9.89213e-06	8229	0.00222495	18.3455																						ANXA13	rs697356	C	G	0.0496	0.36502	3	165718150	1.56e-09	0.008215	35338	0.00114043	40.3444
GCST90199671	Cysteine s-sulfate levels	rs76358805	C	A	-0.325404	0.0116945	12	39096642	0.0704489	3.85587e-06	8229	0.00244765	20.1862																						ANXA2	rs103947	C	T	-0.0871	0.38773	15	60619685	6.06e-25	0.008444	35370	0.00360196	127.855
GCST90199671	Cysteine s-sulfate levels	rs9294112	T	C	-0.0795037	0.584908	6	78464403	0.0157707	4.62576e-07	8229	0.00306928	25.3287																						ANXA2	rs114694170	C	T	-0.0976	0.08378	5	88884379	1.77e-11	0.014515	35344	0.00146241	51.7603
GCST90199671	Cysteine s-sulfate levels	rs9349017	A	G	-0.0681227	0.472072	6	36843824	0.0153172	8.68962e-06	8229	0.00231311	19.0741																						ANXA2	rs143175582	A	G	0.244	0.07754	15	59417692	3.59e-54	0.015744	35370	0.00851693	303.814
GCST90199671	Cysteine s-sulfate levels	rs949204	A	C	-0.176649	0.94961	4	159438824	0.0351179	4.90051e-07	8229	0.00298636	24.6424																						ANXA2	rs148096379	C	T	0.2747	0.0082	9	132635988	8.05e-10	0.04471	35373	0.0012274	43.4676
GCST90199672	Oxalate (ethanedioate) levels	rs112268836	C	T	0.356864	0.0100841	9	98839030	0.0757379	2.45505e-06	8181	0.00254256	20.8486																						ANXA2	rs3743268	A	G	-0.2671	0.36954	15	60385961	1.76e-218	0.008466	35366	0.0332427	1216.02
GCST90199672	Oxalate (ethanedioate) levels	rs113601767	G	A	-0.172283	0.0407475	13	57109096	0.0380449	5.94281e-06	8181	0.00232032	19.0221																						ANXA2	rs429358	C	T	-0.1352	0.17407	19	44908684	1.22e-36	0.010693	35368	0.00525594	186.864
GCST90199672	Oxalate (ethanedioate) levels	rs117338371	A	G	-0.179984	0.0360945	11	90979532	0.0406824	9.68362e-06	8181	0.0022541	18.4779																						ANXA2	rs72759453	T	C	0.2108	0.01281	9	132974013	4.79e-09	0.036007	35368	0.00112388	39.792
GCST90199672	Oxalate (ethanedioate) levels	rs117461873	A	G	-0.269529	0.0177566	12	106362215	0.0573321	2.58663e-06	8181	0.00253408	20.7789																						ANXA3	rs10922098	T	C	-0.1025	0.40011	1	196695521	1.73e-37	0.00801	35338	0.00504346	179.119
GCST90199672	Oxalate (ethanedioate) levels	rs1428090	C	A	0.0721094	0.418005	5	116034218	0.015174	2.01246e-06	8181	0.00252996	20.7451																						ANXA3	rs697356	C	G	0.0551	0.36502	3	165718150	1.37e-11	0.00815	35338	0.00140738	49.8011
GCST90199672	Oxalate (ethanedioate) levels	rs1449141	C	A	-0.0813985	0.282847	2	231519173	0.0168357	1.33222e-06	8181	0.00268798	22.0443																						ANXA3	rs9271642	G	A	0.0499	0.41291	6	32624442	3.38e-10	0.007946	35439	0.00120723	42.8324
GCST90199672	Oxalate (ethanedioate) levels	rs145121944	G	A	-0.283903	0.016564	6	83426346	0.059632	1.92708e-06	8181	0.00262592	21.5339																						ANXA4	rs10822155	A	C	0.05	0.43479	10	63311455	4.46e-10	0.008017	35351	0.00122874	43.4881
GCST90199672	Oxalate (ethanedioate) levels	rs145856286	A	G	-0.386166	0.00822591	8	30666453	0.084412	4.76737e-06	8181	0.00243318	19.9495																						ANXA4	rs148712348	A	G	0.1541	0.02309	2	69928688	5.82e-09	0.02647	35363	0.00107131	37.9231
GCST90199672	Oxalate (ethanedioate) levels	rs149160598	A	G	-0.305518	0.0163097	2	101781434	0.06029	4.0311e-07	8181	0.00299508	24.5703																						ANXA4	rs17037076	A	G	-0.2876	0.22091	2	69806517	2.7e-200	0.009525	35364	0.0284715	1036.32
GCST90199672	Oxalate (ethanedioate) levels	rs1995538	T	G	0.445516	0.993275	8	4330081	0.0952138	2.88123e-06	8181	0.00265166	21.7456																						ANXA5	rs10922098	T	C	-0.051	0.40011	1	196695521	1.99e-10	0.008016	35338	0.00124859	44.1755
GCST90199672	Oxalate (ethanedioate) levels	rs274865	C	G	-0.524705	0.00422587	19	48170827	0.117158	7.51337e-06	8181	0.00231706	18.9953																						ANXA5	rs73169064	T	C	0.0822	0.08409	3	166048412	4.56e-09	0.014022	35341	0.00104081	36.8194
GCST90199672	Oxalate (ethanedioate) levels	rs2809969	C	T	-0.0696477	0.527785	1	199832888	0.0152303	4.80833e-06	8181	0.00241791	19.824																						ANXA5	rs7666178	T	A	-0.0886	0.28044	4	121657567	4.55e-24	0.008756	35353	0.00316814	112.353
GCST90199672	Oxalate (ethanedioate) levels	rs373578	G	A	0.0789206	0.71786	13	110571088	0.0174154	5.85235e-06	8181	0.00252299	20.6877																						ANXA5	rs9995591	A	G	0.2632	0.06845	4	121694605	3.97e-64	0.015567	35353	0.00883449	315.092
GCST90199672	Oxalate (ethanedioate) levels	rs4931397	C	G	-0.0728101	0.658574	12	27762376	0.015977	5.18472e-06	8181	0.00238404	19.5457																						ANXA6	rs10822155	A	C	0.0943	0.43479	10	63311455	2.47e-30	0.008239	35351	0.00437062	155.175
GCST90199672	Oxalate (ethanedioate) levels	rs4953634	C	T	-0.14883	0.0551434	2	48825697	0.0330522	6.70402e-06	8181	0.00230818	18.9223																						ANXA6	rs11574452	A	C	-0.2139	0.02727	4	73980944	9.52e-17	0.025738	35351	0.00242733	86.0125
GCST90199672	Oxalate (ethanedioate) levels	rs5760895	C	G	-0.0832651	0.73044	22	25182992	0.0173935	1.69167e-06	8181	0.00273021	22.3915																						ANXA6	rs1398015	T	C	-0.1324	0.05914	4	73891519	3.87e-14	0.017501	35349	0.0019508	69.0896
GCST90199672	Oxalate (ethanedioate) levels	rs62381198	T	C	-0.317886	0.0258779	5	138843482	0.047336	1.87386e-11	8181	0.00509466	41.8826																						ANXA6	rs6993770	T	A	-0.0743	0.22448	8	105569300	4.08e-14	0.00983	35365	0.00192211	68.1025
GCST90199672	Oxalate (ethanedioate) levels	rs647667	C	T	0.154413	0.0593252	1	181416933	0.032158	1.57324e-06	8181	0.00266119	21.824																						ANXA6	rs775824	C	T	0.0641	0.16338	19	55050202	6.35e-09	0.011038	35381	0.00112324	39.7839
GCST90199672	Oxalate (ethanedioate) levels	rs71537594	A	T	0.141263	0.0668165	7	81912854	0.0305075	3.64911e-06	8181	0.0024885	20.4042																						ANXA7	rs1354034	C	T	0.0498	0.38119	3	56815721	1.98e-09	0.008301	35356	0.00117	41.4128
GCST90199672	Oxalate (ethanedioate) levels	rs7201295	A	G	-0.0681407	0.5299	16	78769592	0.0152759	8.17016e-06	8181	0.00231328	18.9641																						ANXA7	rs79083576	C	T	-0.4002	0.01116	10	73561442	1.11e-25	0.038202	35370	0.00353488	125.465
GCST90199672	Oxalate (ethanedioate) levels	rs72680272	A	G	-0.375643	0.00830054	1	73727760	0.0834787	6.79963e-06	8181	0.0023231	19.0448																						ANXA7	rs79554558	T	C	-0.206	0.01568	10	72553073	2.05e-10	0.032402	35373	0.00130993	46.3942
GCST90199672	Oxalate (ethanedioate) levels	rs756874	G	A	0.0765485	0.36637	15	91174007	0.0157536	1.17904e-06	8181	0.00272056	22.3122																						ANXA8	rs10922098	T	C	-0.1831	0.40011	1	196695521	2.45e-113	0.008093	35338	0.0160938	577.991
GCST90199672	Oxalate (ethanedioate) levels	rs77008478	G	A	-0.327811	0.0114541	10	61457539	0.0709191	3.79474e-06	8181	0.00243352	19.9523																						ANXA8	rs1707652	T	C	0.0859	0.3102	3	165761011	1.39e-23	0.008582	35339	0.00315778	111.94
GCST90199672	Oxalate (ethanedioate) levels	rs77555311	G	A	-0.201776	0.0319735	5	162775308	0.0431392	2.90649e-06	8181	0.00252027	20.6653																						ANXA8	rs6457457	T	C	0.1584	0.06527	6	31910331	7.39e-23	0.016094	35441	0.00306154	108.831
GCST90199673	DHEAS levels	rs10228292	T	C	-0.0656196	0.694808	7	64520810	0.0146309	7.29186e-06	8228	0.00182614	15.0493																						ANXA8	rs78897911	A	G	0.0452	0.35973	6	32487809	4.74e-09	0.007719	35428	0.000941124	33.3717
GCST90199673	DHEAS levels	rs10494157	A	G	-0.0929436	0.130411	1	113348416	0.0200791	3.6767e-06	8228	0.00195928	16.1487																						ANXA9	rs1329424	G	T	-0.0857	0.39735	1	196677046	4.76e-28	0.007805	35332	0.00351747	124.711
GCST90199673	DHEAS levels	rs10806995	G	A	-0.066028	0.298428	6	24845553	0.0147689	7.79437e-06	8228	0.00182557	15.0446																						ANXA9	rs697356	C	G	0.0443	0.36502	3	165718150	2.2e-08	0.007917	35332	0.000909733	32.1701
GCST90199673	DHEAS levels	rs1111474	T	C	0.116247	0.07087	16	52762028	0.0261944	9.08649e-06	8228	0.00177964	14.6654																						AOC1	rs113953390	C	T	0.6325	0.02556	7	151426945	1.05e-118	0.027305	35376	0.0199282	719.272
GCST90199673	DHEAS levels	rs115255559	G	A	-0.219727	0.0207872	5	104256740	0.0473768	3.52033e-06	8228	0.00196549	16.1999																						AOC1	rs11762854	T	C	-0.4409	0.13649	7	150895653	2.35e-279	0.012345	35376	0.0458225	1698.77
GCST90199673	DHEAS levels	rs117833456	C	T	-0.170218	0.0328131	18	243820	0.038225	8.46599e-06	8228	0.00183907	15.1561																						AOC1	rs117768489	C	A	-0.1837	0.02038	7	149466922	2.49e-09	0.030812	35373	0.00134744	47.7247
GCST90199673	DHEAS levels	rs12049195	A	G	-0.0676001	0.530054	1	156063096	0.013428	4.79693e-07	8228	0.00227663	18.7703																						AOC1	rs1260326	C	T	0.0452	0.34132	2	27508073	1.37e-08	0.007962	35373	0.000918635	32.5229
GCST90199673	DHEAS levels	rs12658172	C	G	-0.0827423	0.157186	5	124869692	0.0185432	8.11423e-06	8228	0.00181397	14.9489																						AOC1	rs2511241	T	C	0.0737	0.08753	11	73234296	2.55e-08	0.013231	35366	0.000867642	30.7099
GCST90199673	DHEAS levels	rs141370991	T	C	-0.239218	0.0202811	1	95564733	0.047825	5.67554e-07	8228	0.00227411	18.7494																						AOC1	rs28715524	T	C	0.1381	0.14725	7	149845189	3.47e-30	0.012097	35366	0.00478955	170.193
GCST90199673	DHEAS levels	rs142295380	G	C	-0.334977	0.00832313	6	8572205	0.07333	4.92228e-06	8228	0.00185232	15.2655																						AOC1	rs3130484	C	T	-0.0793	0.08839	6	31748105	4.34e-09	0.013508	35439	0.00101342	35.9489
GCST90199673	DHEAS levels	rs144814135	A	G	-0.240898	0.016918	12	49156161	0.0527017	4.85472e-06	8228	0.00193035	15.9097																						AOC1	rs542835878	T	G	-0.3416	0.02497	7	148949082	5.1e-36	0.027262	35372	0.00568201	202.121
GCST90199673	DHEAS levels	rs148769396	A	G	0.233356	0.0165486	14	63696057	0.0527685	9.76712e-06	8228	0.00177248	14.6063																						AOC1	rs6464266	A	G	0.0494	0.38461	7	152681466	2.91e-08	0.008906	35372	0.00115519	40.9065
GCST90199673	DHEAS levels	rs148982377	C	T	-0.423259	0.034138	7	99477415	0.036657	7.69047e-31	8228	0.011814	98.3435																						AOC1	rs67117953	G	C	-0.2187	0.04056	7	151466337	8.67e-23	0.022256	35378	0.00372257	132.182
GCST90199673	DHEAS levels	rs149982314	T	C	-0.363745	0.00935551	11	128095982	0.0702108	2.20999e-07	8228	0.0024525	20.2239																						AOC1	rs714883	G	T	0.4774	0.14535	7	150802743	0	0.007951	35376	0.0566237	2123.23
GCST90199673	DHEAS levels	rs150328525	G	T	-0.304863	0.0102314	6	155492437	0.0670882	5.51403e-06	8228	0.00188238	15.5137																						AOC1	rs73160072	A	G	0.3046	0.02217	7	151877140	9.24e-24	0.03031	35375	0.00402271	142.87
GCST90199673	DHEAS levels	rs150374297	C	T	-0.262352	0.0142327	5	9285583	0.0570627	4.27386e-06	8228	0.00193135	15.918																						AOC1	rs78775372	A	G	0.2968	0.10432	7	150671110	9.79e-98	0.014146	35378	0.0164618	592.101
GCST90199673	DHEAS levels	rs1807334	A	G	0.0626868	0.39813	2	30631364	0.0137327	4.99998e-06	8228	0.00188326	15.5209																						AOC1	rs79428241	T	C	0.2365	0.02339	7	149388341	5.44e-17	0.028232	35372	0.00255531	90.6129
GCST90199673	DHEAS levels	rs184445849	T	C	0.251175	0.0156827	19	29980806	0.0545375	4.11386e-06	8228	0.00194777	16.0537																						AOC1	rs79451012	G	T	0.4789	0.01735	7	149746219	1.07e-47	0.033009	35372	0.0078202	278.781
GCST90199673	DHEAS levels	rs191866531	A	G	0.330692	0.00830281	11	99965551	0.0738705	7.58235e-06	8228	0.00180087	14.8407																						AOC2	rs181345153	C	T	-0.1896	0.0176	17	42285152	2.49e-11	0.028408	35383	0.0012431	44.037
GCST90199673	DHEAS levels	rs2055157	A	C	0.0781081	0.194049	3	23208068	0.0170109	4.39749e-06	8228	0.00190828	15.7275																						AOC2	rs34230945	G	A	0.1693	0.03431	17	42844639	8.41e-16	0.021036	35369	0.00189934	67.3017
GCST90199673	DHEAS levels	rs212100	C	T	0.0852723	0.838122	19	47873738	0.0183422	3.33596e-06	8228	0.00197306	16.2625																						AP1G2	rs12889823	G	A	-0.1264	0.03939	14	23404137	9.04e-10	0.020635	35367	0.00120909	42.8111
GCST90199673	DHEAS levels	rs28552668	T	C	-0.118903	0.0716572	4	140286964	0.0260291	4.92176e-06	8228	0.00188098	15.5021																						AP1G2	rs140983547	T	C	-0.6016	0.01017	14	23565870	7.01e-46	0.04231	35361	0.00728664	259.539
GCST90199673	DHEAS levels	rs529543	G	T	-0.063488	0.472088	9	90582418	0.0135612	2.84683e-06	8228	0.00200908	16.56																						AP1G2	rs34015250	G	A	-0.2458	0.0814	14	23557284	2.88e-63	0.014639	35361	0.00903534	322.394
GCST90199673	DHEAS levels	rs560835392	A	C	0.205827	0.0236755	15	43655195	0.0442233	3.25145e-06	8228	0.00195852	16.1424																						AP1G2	rs4980320	C	T	0.0509	0.46986	11	198986	2.6e-10	0.008053	35343	0.0012907	45.6735
GCST90199673	DHEAS levels	rs6428823	T	C	-0.0632887	0.55575	1	119408720	0.0136504	3.54539e-06	8228	0.00197783	16.3019																						AP1S2	rs1354034	C	T	0.045	0.38119	3	56815721	2.98e-08	0.008119	35356	0.000955331	33.8071
GCST90199673	DHEAS levels	rs659964	C	G	0.0885708	0.148687	12	111692395	0.0189306	2.88691e-06	8228	0.00198597	16.3691																						AP1S2	rs1619994	G	A	0.0753	0.2807	3	165744047	1.04e-17	0.008787	35339	0.00228967	81.0957
GCST90199673	DHEAS levels	rs6879686	T	G	-0.0722897	0.226271	5	99330721	0.0159968	6.21329e-06	8228	0.00182979	15.0794																						AP2A2	rs1354034	C	T	0.058	0.38119	3	56815721	7.76e-13	0.008095	35350	0.00158703	56.1875
GCST90199673	DHEAS levels	rs706795	C	T	0.061449	0.586905	12	49903887	0.0137477	7.82999e-06	8228	0.00183095	15.0891																						AP2A2	rs185009887	A	G	-0.1435	0.02519	17	5848332	1.87e-08	0.025519	35368	0.0010113	35.802
GCST90199673	DHEAS levels	rs71606471	A	C	-0.106227	0.102975	5	3053182	0.0221505	1.62119e-06	8228	0.00208466	17.1843																						AP2A2	rs3811444	T	C	-0.0653	0.34232	1	247876149	5.41e-15	0.008354	35150	0.00192001	67.6143
GCST90199673	DHEAS levels	rs7173332	C	G	-0.0880801	0.159577	15	84978503	0.0187018	2.48066e-06	8228	0.00208091	17.1533																						AP2A2	rs7482118	G	A	-0.0619	0.34237	11	972603	1.02e-13	0.008322	35352	0.0017254	61.0981
GCST90199673	DHEAS levels	rs73172224	A	G	-0.0937382	0.130576	22	50452326	0.0200897	3.07145e-06	8228	0.00199507	16.4443																						APAF1	rs4639017	C	T	-0.0477	0.39283	3	165833296	2.3e-09	0.007983	35333	0.00108538	38.3892
GCST90199673	DHEAS levels	rs74041508	C	G	-0.0784005	0.180671	14	31872220	0.0175303	7.73864e-06	8228	0.00181976	14.9966																						APBB1	rs1329424	G	T	-0.1965	0.39735	1	196677046	3.37e-129	0.008126	35338	0.0184924	665.759
GCST90199673	DHEAS levels	rs75280042	T	A	-0.18074	0.027998	8	68372972	0.0404238	7.78068e-06	8228	0.001778	14.6519																						APBB1	rs1706435	G	A	0.0858	0.36981	3	165743688	2.95e-25	0.008263	35339	0.00343127	121.668
GCST90199673	DHEAS levels	rs75561083	T	C	0.242916	0.0154268	1	18620603	0.054521	8.37117e-06	8228	0.00179253	14.7718																						APBB1	rs453821	T	C	0.1057	0.13894	6	31967534	4.1e-20	0.011507	35441	0.00267326	94.9915
GCST90199673	DHEAS levels	rs76294479	T	C	0.158165	0.0689424	16	81547979	0.0264428	2.21235e-09	8228	0.00321154	26.5033																						APBB2	rs1047286	A	G	-0.0632	0.24066	19	6713251	1.05e-11	0.009295	35363	0.00145984	51.6968
GCST90199673	DHEAS levels	rs76768009	A	G	-0.157937	0.0366166	1	218069033	0.0356743	9.54667e-06	8228	0.00175985	14.502																						APBB2	rs11606706	T	G	0.0596	0.24209	11	57616102	1.68e-10	0.00933	35355	0.00130352	46.1434
GCST90199673	DHEAS levels	rs7687817	T	C	-0.106706	0.0931987	4	109052965	0.0229306	3.26475e-06	8228	0.00192455	15.8619																						APBB3	rs10922098	T	C	-0.05	0.40011	1	196695521	5.88e-10	0.008073	35332	0.00120011	42.4508
GCST90199673	DHEAS levels	rs76895520	A	G	-0.209452	0.0212325	1	211502804	0.0467287	7.38458e-06	8228	0.00182339	15.0266																						APBB3	rs1707654	T	C	0.0743	0.25158	3	165758405	2.91e-16	0.009086	35333	0.00207888	73.6019
GCST90199673	DHEAS levels	rs784420	G	A	0.0838184	0.295093	5	78691701	0.0147829	1.4283e-08	8228	0.0029228	24.1135																						APBB3	rs28479572	A	T	-0.05	0.29001	15	41942676	1.12e-08	0.008755	35356	0.00102952	36.4352
GCST90199673	DHEAS levels	rs7855576	A	C	-0.0714674	0.275256	9	134737617	0.0153476	3.21491e-06	8228	0.00203783	16.7974																						APBB3	rs704	A	G	0.0452	0.49189	17	28367840	1.18e-08	0.007926	35354	0.00102125	36.1402
GCST90199673	DHEAS levels	rs79317397	A	C	0.244906	0.0168108	2	139657929	0.0523019	2.83319e-06	8228	0.00198269	16.342																						APCDD1	rs2073044	T	C	0.0577	0.26489	6	32371209	1.44e-10	0.008999	35438	0.00129658	46.0053
GCST90199673	DHEAS levels	rs9420589	T	G	-0.0649842	0.426402	10	92690476	0.0136215	1.83585e-06	8228	0.00206572	17.0278																						APCDD1	rs368465	C	T	-0.1074	0.39961	1	196702851	3.37e-40	0.008092	35339	0.00553488	196.675
GCST90199673	DHEAS levels	rs955783	T	A	0.0868089	0.403268	13	21724936	0.013953	4.9235e-10	8228	0.00362687	29.9432																						APCS	rs113724571	T	C	-0.1988	0.01467	1	153484059	6.65e-09	0.034279	35362	0.00114255	40.4467
GCST90199673	DHEAS levels	rs9594288	T	C	-0.166697	0.032861	13	38664751	0.0370828	6.94836e-06	8228	0.00176626	14.555																						APCS	rs11840614	G	A	0.0544	0.26203	13	50771142	4.84e-09	0.009295	35362	0.0011445	40.5161
GCST90199674	3-hydroxymyristate levels	rs116213385	T	A	-0.262717	0.0192637	5	170030685	0.0544687	1.41226e-06	8235	0.00260794	21.5273																						APCS	rs146174215	C	A	-0.5373	0.03105	1	159574733	2.69e-115	0.023542	35357	0.0173711	625.011
GCST90199674	3-hydroxymyristate levels	rs117536244	C	G	-0.163754	0.0446178	14	37392148	0.0366023	7.68215e-06	8235	0.00228612	18.8648																						APCS	rs148734859	A	G	-0.2031	0.03107	1	158904948	3.57e-17	0.024103	35359	0.00248361	88.0317
GCST90199674	3-hydroxymyristate levels	rs1202578	C	T	0.0731406	0.680472	1	230863290	0.0159922	4.79593e-06	8235	0.0023263	19.1971																						APCS	rs28383573	T	G	0.232	0.13897	1	159588882	4.34e-84	0.011941	35357	0.0128809	461.346
GCST90199674	3-hydroxymyristate levels	rs1349890	C	T	-0.0701093	0.585445	6	156385615	0.0152337	4.17938e-06	8235	0.00238589	19.69																						APCS	rs2842700	A	C	0.161	0.04512	1	207108804	9.71e-16	0.020049	35368	0.00223357	79.1693
GCST90199674	3-hydroxymyristate levels	rs139938935	G	A	-0.482894	0.00577789	18	21664649	0.0991018	1.10077e-06	8235	0.00267908	22.1161																						APCS	rs4665972	C	T	-0.0723	0.33903	2	27375230	8.21e-17	0.008681	35374	0.00234275	83.0624
GCST90199674	3-hydroxymyristate levels	rs141436484	G	A	0.104455	0.119489	13	78081794	0.0231002	6.13085e-06	8235	0.00229589	18.9456																						APCS	rs469772	T	C	-0.0579	0.22223	1	91064748	5.47e-09	0.009928	35342	0.00115889	41.0026
GCST90199674	3-hydroxymyristate levels	rs146643611	T	C	-0.155008	0.0528314	6	52965053	0.0342988	6.203e-06	8235	0.00240468	19.8455																						APCS	rs77428900	T	C	0.0859	0.07454	12	62690495	2.84e-08	0.015475	35370	0.00101804	36.0426
GCST90199674	3-hydroxymyristate levels	rs1532133	T	C	0.0760915	0.596884	1	152024132	0.015638	1.13986e-06	8235	0.00278626	23.0034																						APEX1	rs13026530	A	G	0.0443	0.45052	2	31066723	4.4e-08	0.008093	35365	0.000971636	34.3934
GCST90199674	3-hydroxymyristate levels	rs2026430	C	T	0.0671379	0.493468	10	6514079	0.0150019	7.63079e-06	8235	0.00225336	18.5938																						APEX1	rs1354034	C	T	0.0616	0.38119	3	56815721	9.05e-14	0.008264	35356	0.00179015	63.4026
GCST90199674	3-hydroxymyristate levels	rs62273444	A	G	-0.14935	0.0560991	3	118292161	0.0327843	5.22542e-06	8235	0.00236223	19.4943																						APLN	rs10922098	T	C	-0.0761	0.40011	1	196695521	1.46e-20	0.008186	35338	0.00278004	98.5092
GCST90199674	3-hydroxymyristate levels	rs62294541	G	A	-0.113994	0.100994	4	38989621	0.0251764	5.96007e-06	8235	0.00235967	19.4732																						APLN	rs2806894	T	C	-0.0498	0.2839	13	45897526	2.16e-08	0.008895	35360	0.00100839	35.6906
GCST90199674	3-hydroxymyristate levels	rs710362	G	A	0.15381	0.0488731	5	87845250	0.0344818	8.17257e-06	8235	0.00219942	18.1477																						APLN	rs9469077	G	A	0.0778	0.08952	6	32054075	3.98e-08	0.014166	35441	0.000986688	35.0018
GCST90199674	3-hydroxymyristate levels	rs73240592	A	G	0.174041	0.0402165	4	56746704	0.0381644	5.10829e-06	8235	0.00233836	19.2968																						APLN	rs9562634	A	C	0.1771	0.34012	13	46068729	4.6e-97	0.008471	35361	0.0140788	504.919
GCST90199674	3-hydroxymyristate levels	rs760201	G	C	-0.0998802	0.864839	7	156166713	0.0222488	7.14789e-06	8235	0.00233225	19.2463																						APLP1	rs11111748	A	G	0.0969	0.0761	12	103755244	1.89e-10	0.015212	35361	0.00132034	46.7478
GCST90199674	3-hydroxymyristate levels	rs78085499	T	C	-0.211076	0.0268595	1	175877423	0.04588	4.21265e-06	8235	0.00232906	19.2199																						APLP1	rs112906159	T	C	0.1317	0.03182	12	103452625	1.55e-08	0.023285	35368	0.0010687	37.8363
GCST90199674	3-hydroxymyristate levels	rs7897119	C	G	-0.081237	0.217008	10	123558658	0.0183753	9.82546e-06	8235	0.0022427	18.5056																						APLP1	rs2229498	A	G	-0.1559	0.16514	10	69097096	2.86e-45	0.011041	35362	0.00670175	238.573
GCST90199674	3-hydroxymyristate levels	rs79142871	A	G	0.26564	0.0181089	1	89875384	0.0560876	2.17794e-06	8235	0.00250941	20.712																						APLP1	rs34826779	T	G	0.0571	0.21632	8	105558736	9.81e-09	0.009958	35365	0.00110545	39.1352
GCST90199674	3-hydroxymyristate levels	rs79589895	G	A	-0.186161	0.0345417	6	116967560	0.0413001	6.55911e-06	8235	0.00231145	19.0743																						APLP1	rs831428	T	C	0.0551	0.30451	12	103667747	4.68e-10	0.008845	35364	0.00128595	45.5325
GCST90199674	3-hydroxymyristate levels	rs79795772	A	G	-0.174959	0.0397582	5	96753823	0.0384746	5.43169e-06	8235	0.00233728	19.2879																						APLP2	rs1071960	C	T	-0.0499	0.29144	22	42953626	2.55e-08	0.008958	35362	0.00102839	36.4012
GCST90199674	3-hydroxymyristate levels	rs989915	T	C	0.0725937	0.355787	14	98678172	0.0158887	4.90291e-06	8235	0.00241572	19.9368																						APLP2	rs10822155	A	C	0.0596	0.43479	10	63311455	3.81e-13	0.008207	35339	0.00174587	61.8017
GCST90199675	Homoarginine levels	rs1047891	A	C	-0.267116	0.30892	2	210675783	0.0153908	1.78869e-67	8265	0.0304652	259.644																						APLP2	rs143187715	A	T	-0.4685	0.00444	11	130749336	1.56e-13	0.063464	35355	0.00194044	68.7337
GCST90199675	Homoarginine levels	rs114917035	C	T	0.256701	0.0158173	2	132615774	0.0579099	9.30326e-06	8265	0.0020516	16.9872																						APLP2	rs342200	A	G	-0.0475	0.42559	7	106676033	6.87e-09	0.008198	35345	0.00110314	39.0313
GCST90199675	Homoarginine levels	rs116979298	T	C	-0.181869	0.0342134	12	65944802	0.0396223	4.43094e-06	8265	0.00218587	18.1014																						APLP2	rs367768	A	C	-0.0511	0.49157	5	122855431	3.9e-10	0.008166	35342	0.00130523	46.1873
GCST90199675	Homoarginine levels	rs117313139	G	C	0.134168	0.0676518	19	2940349	0.0291427	4.14837e-06	8265	0.00227083	18.8066																						APLP2	rs6993770	T	A	-0.12	0.22448	8	105569300	1.17e-34	0.009773	35353	0.00501376	178.134
GCST90199675	Homoarginine levels	rs12306007	T	C	0.102709	0.142736	12	46790259	0.0203538	4.50717e-07	8265	0.00258164	21.3873																						APLP2	rs73583419	A	C	0.2786	0.06312	11	130069495	2.64e-63	0.016588	35359	0.00918001	327.585
GCST90199675	Homoarginine levels	rs13135092	G	A	0.152931	0.0821459	4	102276925	0.0264972	7.85199e-09	8265	0.0035268	29.2451																						APLP2	rs741736	T	C	0.0548	0.26382	11	256978	2.87e-09	0.009228	35340	0.00116649	41.2697
GCST90199675	Homoarginine levels	rs144260607	T	C	-0.22454	0.0232219	10	130768274	0.0480399	2.95348e-06	8265	0.00228724	18.9428																						APLP2	rs775824	C	T	0.061	0.16338	19	55050202	2.8e-08	0.010984	35369	0.00101722	36.0128
GCST90199675	Homoarginine levels	rs145421014	A	C	-0.365808	0.00976823	16	87911551	0.0735614	6.59824e-07	8265	0.00258874	21.4463																						APMAP	rs10922098	T	C	-0.0638	0.40011	1	196695521	2.87e-15	0.00808	35326	0.00195399	69.1579
GCST90199675	Homoarginine levels	rs146683630	C	G	0.221959	0.0313998	11	98743205	0.0415351	9.09753e-08	8265	0.00299673	24.8364																						APMAP	rs1355538	G	A	-0.0715	0.39847	3	165787389	7.44e-19	0.008063	35326	0.00245073	86.7822
GCST90199675	Homoarginine levels	rs1805120	A	G	0.080005	0.208831	7	150952443	0.017912	7.9486e-06	8265	0.00211509	17.514																						APMAP	rs1896995	T	C	0.0451	0.45077	10	63605625	1.64e-08	0.007988	35338	0.00100715	35.6244
GCST90199675	Homoarginine levels	rs182871603	A	T	-0.318919	0.0116236	1	223453245	0.0667807	1.79152e-06	8265	0.00233697	19.3556																						APMAP	rs6036977	T	C	-0.1558	0.11921	20	24921032	2.32e-38	0.01203	35354	0.00509741	181.127
GCST90199675	Homoarginine levels	rs2282841	T	C	-0.111787	0.0908258	6	16423181	0.0248422	6.7991e-06	8265	0.00206381	17.0885																						APMAP	rs6049886	T	G	-0.0727	0.31953	20	24702918	1.56e-17	0.00853	35354	0.00229837	81.4391
GCST90199675	Homoarginine levels	rs2781666	T	G	0.0781012	0.306099	6	131572419	0.0156659	6.18211e-07	8265	0.00259122	21.4669																						APOA1	rs112073991	G	A	-0.7539	0.01547	11	118848623	3.53e-115	0.033049	35381	0.0173132	623.314
GCST90199675	Homoarginine levels	rs3095953	C	G	0.193999	0.0296862	5	165167810	0.0422424	4.37914e-06	8265	0.00216818	17.9546																						APOA1	rs117192879	T	C	-0.4263	0.03114	11	116283303	8.46e-76	0.023138	35375	0.0109658	392.194
GCST90199675	Homoarginine levels	rs34544263	G	A	0.0949334	0.156	1	32569015	0.0196998	1.44274e-06	8265	0.0023732	19.6564																						APOA1	rs117663766	C	G	-0.2519	0.01272	11	110643373	1.03e-11	0.037033	35362	0.00159373	56.4441
GCST90199675	Homoarginine levels	rs35770448	C	T	0.107377	0.0983936	15	90246328	0.0239115	7.1021e-06	8265	0.00204567	16.9381																						APOA1	rs117892857	T	C	-0.2854	0.01458	11	112729137	6.63e-17	0.034165	35363	0.00234054	82.9581
GCST90199675	Homoarginine levels	rs37370	T	C	-0.148341	0.901746	5	35039381	0.0241157	7.68912e-10	8265	0.0038993	32.3461																						APOA1	rs146567403	T	C	-0.3075	0.01182	11	112070140	9.95e-16	0.038306	35365	0.00220889	78.2858
GCST90199675	Homoarginine levels	rs4978869	T	G	0.103357	0.114664	9	110101283	0.0233778	9.81663e-06	8265	0.00216893	17.9608																						APOA1	rs17880103	T	C	0.2264	0.01066	16	70454709	8.18e-09	0.039274	35376	0.00108115	38.286
GCST90199675	Homoarginine levels	rs56162443	T	C	0.224743	0.0207348	3	197019188	0.0501508	7.41753e-06	8265	0.00205117	16.9837																						APOA1	rs192200097	C	A	0.0885	0.08093	16	70964978	3.82e-09	0.01502	35374	0.00116513	41.2611
GCST90199675	Homoarginine levels	rs62356073	A	G	-0.0640151	0.572483	5	36241820	0.0144212	9.03957e-06	8265	0.00200591	16.6081																						APOA1	rs35909200	G	T	0.2377	0.17527	16	72122767	5.61e-113	0.010523	35375	0.0163346	587.398
GCST90199675	Homoarginine levels	rs6465696	T	A	-0.0725476	0.715181	7	98675533	0.0159349	5.29458e-06	8265	0.00214418	17.7554																						APOA1	rs4665972	C	T	-0.0561	0.33903	2	27375230	6.43e-11	0.008587	35374	0.00141051	49.963
GCST90199675	Homoarginine levels	rs6473159	G	A	-0.0704143	0.309664	8	79462003	0.0159401	9.98805e-06	8265	0.00211984	17.5534																						APOA1	rs61251053	A	G	-0.1964	0.05135	11	115468553	5.76e-26	0.018637	35377	0.00375802	133.442
GCST90199675	Homoarginine levels	rs72623915	T	C	0.355872	0.256124	15	45355235	0.0159872	9.06726e-110	8265	0.0482579	418.974																						APOA1	rs74683816	A	G	-0.4048	0.03162	11	117855388	1.16e-68	0.023116	35374	0.010035	358.557
GCST90199675	Homoarginine levels	rs72629024	G	C	0.117324	0.144402	20	63521166	0.0206359	1.30499e-08	8265	0.00340131	28.201																						APOA1	rs77100939	A	G	-0.3585	0.03468	11	118060585	2.74e-59	0.022078	35379	0.00860516	307.067
GCST90199675	Homoarginine levels	rs72682642	A	G	0.270338	0.0141767	4	121989928	0.0607798	8.67438e-06	8265	0.00204277	16.9139																						APOA1	rs77368797	T	G	-0.5909	0.0231	11	116505867	5.2e-105	0.027152	35373	0.0157587	566.325
GCST90199675	Homoarginine levels	rs75686987	A	G	0.222727	0.0231924	17	77819845	0.0475935	2.87192e-06	8265	0.00224766	18.6142																						APOA1	rs77998935	A	G	-0.5512	0.02293	11	117912877	2.73e-96	0.026472	35374	0.0136138	488.192
GCST90199675	Homoarginine levels	rs76205147	A	G	0.157438	0.0473369	2	54065347	0.0338988	3.4115e-06	8265	0.00223557	18.5139																						APOA1	rs79482409	C	T	-0.2621	0.03615	11	119191961	3.74e-34	0.02151	35380	0.0047872	170.176
GCST90199675	Homoarginine levels	rs77433867	A	G	-0.161837	0.041419	12	21504329	0.0362499	8.0266e-06	8265	0.00207976	17.2209																						APOA1BP	rs10796961	A	G	0.5361	0.01945	1	156586529	1.81e-79	0.028402	35363	0.0109625	391.943
GCST90199675	Homoarginine levels	rs7818335	T	C	0.070804	0.374752	8	41146640	0.0152316	3.34365e-06	8265	0.00234932	19.4581																						APOA2	rs12986064	C	T	-0.0531	0.49197	19	54251270	4.38e-10	0.00851	35368	0.00140944	49.9167
GCST90199676	1-oleoylglycerol (18:1) levels	rs1002762	G	A	-0.0958491	0.199319	20	60005830	0.0195747	9.75154e-07	8225	0.00293234	24.1835																						APOA2	rs174449	A	G	-0.0834	0.39731	11	61872907	6.27e-23	0.008459	35367	0.00333108	118.198
GCST90199676	1-oleoylglycerol (18:1) levels	rs10484587	T	A	0.0879266	0.225289	6	142820440	0.0185495	2.13594e-06	8225	0.00269867	22.2512																						APOA2	rs2509961	C	T	-0.3447	0.36531	11	62543437	0	0.006881	35362	0.055098	2061.87
GCST90199676	1-oleoylglycerol (18:1) levels	rs10840108	C	T	-0.0836033	0.247676	11	8682394	0.0178556	2.83835e-06	8225	0.00260475	21.4748																						APOA2	rs34967927	A	G	0.0917	0.27733	11	62046348	5.7e-23	0.009292	35363	0.00337059	119.59
GCST90199676	1-oleoylglycerol (18:1) levels	rs111879519	T	C	0.145409	0.0645021	2	233028533	0.0319907	5.48463e-06	8225	0.0025517	21.0363																						APOA2	rs61732279	C	T	-0.0733	0.23427	2	70985275	3.99e-14	0.009694	35351	0.00192766	68.2724
GCST90199676	1-oleoylglycerol (18:1) levels	rs112871012	A	G	0.158987	0.090405	19	44928640	0.0280316	1.41377e-08	8225	0.00415713	34.3268																						APOA2	rs637571	C	T	-0.0515	0.47479	11	65896875	6.74e-10	0.008344	35366	0.00132275	46.8398
GCST90199676	1-oleoylglycerol (18:1) levels	rs114881696	G	C	-0.236439	0.0340631	4	92980470	0.0431018	4.12084e-08	8225	0.00367876	30.3621																						APOA2	rs757081	G	C	0.0513	0.36999	11	17330136	2.38e-09	0.008593	35373	0.00122688	43.4493
GCST90199676	1-oleoylglycerol (18:1) levels	rs117245363	A	G	0.292341	0.015133	11	34772147	0.063964	4.86807e-06	8225	0.00254749	21.0015																						APOA4	rs187929675	T	C	-0.415	0.01106	11	117240652	2.64e-26	0.03911	35376	0.00376748	133.775
GCST90199676	1-oleoylglycerol (18:1) levels	rs11754776	T	C	-0.166115	0.0511945	6	166982299	0.0349798	2.04541e-06	8225	0.0026807	22.1026																						APOA4	rs35058673	T	C	0.0636	0.26483	6	32555231	4.5e-13	0.008785	35438	0.00157507	55.9021
GCST90199676	1-oleoylglycerol (18:1) levels	rs13238458	A	G	0.132235	0.0702811	7	87881104	0.0299019	9.76565e-06	8225	0.00228514	18.8338																						APOA4	rs72704449	C	T	0.1245	0.04582	1	179504138	1.53e-10	0.019445	35358	0.00135536	47.9851
GCST90199676	1-oleoylglycerol (18:1) levels	rs139236053	A	G	-0.153174	0.0546626	3	124540052	0.0343176	8.06581e-06	8225	0.00242481	19.9877																						APOA4	rs731541	C	A	0.0554	0.3283	17	9895845	2.51e-10	0.008757	35372	0.00135362	47.9423
GCST90199676	1-oleoylglycerol (18:1) levels	rs145557517	A	G	0.307537	0.0140078	7	33489150	0.0656048	2.76271e-06	8225	0.00261257	21.5394																						APOA4	rs77924615	A	G	-0.0588	0.19701	16	20381010	1.26e-08	0.01033	35355	0.00109391	38.7155
GCST90199676	1-oleoylglycerol (18:1) levels	rs146172549	C	T	0.336766	0.0112401	3	99971059	0.073153	4.15278e-06	8225	0.00252085	20.7814																						APOA5	rs111683933	C	T	0.2531	0.02085	11	116771333	8.51e-19	0.028589	35377	0.00261559	92.7691
GCST90199676	1-oleoylglycerol (18:1) levels	rs148125219	A	G	-0.355434	0.0102128	18	77128744	0.0766211	3.50346e-06	8225	0.00255408	21.056																						APOA5	rs111696008	A	G	-0.1596	0.02443	2	216622986	2.42e-09	0.026747	35359	0.00121416	42.9814
GCST90199676	1-oleoylglycerol (18:1) levels	rs158835	G	C	-0.0823376	0.711772	5	163642228	0.0177145	3.351e-06	8225	0.00278166	22.9374																						APOA5	rs1145183	A	G	0.2846	0.0357	11	116631569	6.9e-38	0.022118	35376	0.00557674	198.378
GCST90199676	1-oleoylglycerol (18:1) levels	rs17091891	C	T	-0.121888	0.120786	8	19985660	0.0235862	2.36911e-07	8225	0.00315546	26.0295																						APOA5	rs11668738	G	T	-0.0893	0.13121	19	44844304	6.79e-14	0.01192	35367	0.00181809	64.4138
GCST90199676	1-oleoylglycerol (18:1) levels	rs17268364	A	G	0.0723971	0.48861	2	203913095	0.0154591	2.82508e-06	8225	0.00261931	21.5952																						APOA5	rs118074955	G	C	0.2969	0.00679	11	117746769	3.78e-08	0.053975	35376	0.00118894	42.1078
GCST90199676	1-oleoylglycerol (18:1) levels	rs186740048	A	G	-0.302981	0.0131675	12	49868661	0.0677624	7.77696e-06	8225	0.00238565	19.6641																						APOA5	rs140241177	A	G	-0.4052	0.00535	1	62971753	7.09e-14	0.054126	35359	0.0017474	61.8911
GCST90199676	1-oleoylglycerol (18:1) levels	rs191591925	T	C	-0.439326	0.00658296	17	75925202	0.0960845	4.82431e-06	8225	0.00252439	20.8106																						APOA5	rs146589617	G	A	0.2573	0.01298	11	120585208	5.73e-13	0.035703	35376	0.00169633	60.1079
GCST90199676	1-oleoylglycerol (18:1) levels	rs2514155	A	C	-0.156688	0.0501707	11	84000834	0.0353748	9.45092e-06	8225	0.0023399	19.2861																						APOA5	rs17461214	T	C	0.2058	0.01859	11	115932820	3.18e-11	0.031004	35375	0.00154543	54.7513
GCST90199676	1-oleoylglycerol (18:1) levels	rs4962425	C	T	0.09298	0.816855	10	125131154	0.0206509	6.71679e-06	8225	0.00258672	21.3257																						APOA5	rs2575876	A	G	-0.0703	0.24159	9	104903458	6.62e-14	0.009379	35363	0.00181102	64.1557
GCST90199676	1-oleoylglycerol (18:1) levels	rs57601959	A	G	-0.1601	0.0479494	4	157170888	0.0361169	9.30054e-06	8225	0.00234022	19.2887																						APOA5	rs35909200	G	T	0.0736	0.17527	16	72122767	2.09e-12	0.010472	35375	0.00156605	55.4827
GCST90199676	1-oleoylglycerol (18:1) levels	rs57994859	T	C	-0.132592	0.0712719	5	107881849	0.0299211	9.36269e-06	8225	0.0023274	19.1829																						APOA5	rs429358	C	T	-0.1064	0.17407	19	44908684	3.4e-23	0.010726	35368	0.00325522	115.5
GCST90199676	1-oleoylglycerol (18:1) levels	rs6936055	T	C	0.0987167	0.198453	6	89974636	0.0197112	5.49579e-07	8225	0.00310026	25.5727																						APOA5	rs4665972	C	T	-0.0762	0.33903	2	27375230	3.7e-19	0.008518	35374	0.00260231	92.2892
GCST90199676	1-oleoylglycerol (18:1) levels	rs72676439	T	C	-0.132926	0.0720927	14	20604272	0.0300848	9.9444e-06	8225	0.00236399	19.4852																						APOA5	rs56228609	T	C	0.1045	0.31582	16	56953853	9.58e-34	0.008631	35369	0.00471925	167.697
GCST90199676	1-oleoylglycerol (18:1) levels	rs72691394	A	G	-0.179559	0.0434942	4	160206480	0.0377023	1.91162e-06	8225	0.00268265	22.1187																						APOA5	rs61906076	G	C	0.6442	0.06341	11	116650788	0	0.013304	35376	0.0492923	1834.07
GCST90199676	1-oleoylglycerol (18:1) levels	rs72785421	C	T	-0.119237	0.151933	16	14193978	0.0216956	3.88734e-08	8225	0.00366382	30.2384																						APOA5	rs697356	C	G	0.0518	0.36502	3	165718150	5.52e-10	0.00835	35338	0.00124384	44.0072
GCST90199676	1-oleoylglycerol (18:1) levels	rs73808455	T	C	-0.284414	0.0155412	4	39517767	0.0626028	5.54179e-06	8225	0.00247522	20.4042																						APOA5	rs7123666	G	A	0.2692	0.11577	11	116796367	2.66e-98	0.012793	35376	0.0148368	532.743
GCST90199676	1-oleoylglycerol (18:1) levels	rs74732810	G	T	0.158428	0.0560059	16	87945357	0.0340249	3.22032e-06	8225	0.00265398	21.8817																						APOA5	rs71480353	C	G	0.2599	0.05701	11	117668192	9.82e-48	0.017906	35378	0.00726274	258.806
GCST90199676	1-oleoylglycerol (18:1) levels	rs76911913	G	C	-0.487266	0.00531006	10	71142820	0.105694	4.02335e-06	8225	0.00250813	20.6762																						APOA5	rs74076477	A	G	-0.2053	0.0135	1	62300929	3.38e-09	0.034727	35355	0.00112264	39.7331
GCST90199676	1-oleoylglycerol (18:1) levels	rs964184	C	G	-0.177523	0.868688	11	116778201	0.0228868	8.72352e-15	8225	0.00718965	59.5486																						APOA5	rs78751065	T	C	0.3728	0.0173	11	117300697	2.47e-32	0.03149	35377	0.00472551	167.959
GCST90199677	3-methyl-2-oxobutyrate levels	rs111838413	C	A	0.177437	0.0397048	3	18040522	0.0395399	7.20534e-06	8254	0.00240086	19.8595																						APOB	rs111696008	A	G	-0.1694	0.02443	2	216622986	1.17e-09	0.027844	35359	0.00136785	48.4293
GCST90199677	3-methyl-2-oxobutyrate levels	rs1129043	C	T	-0.131118	0.576689	4	88261979	0.0157904	1.0096e-16	8254	0.00839375	69.8515																						APOB	rs11591147	T	G	-0.2462	0.01208	1	55039974	5.18e-10	0.039624	35363	0.00144675	51.2328
GCST90199677	3-methyl-2-oxobutyrate levels	rs117675121	C	A	-0.227121	0.0253311	8	65921438	0.0489585	3.5002e-06	8254	0.00254716	21.0728																						APOB	rs11720167	G	T	0.1855	0.19032	3	165768357	3.44e-68	0.01063	35339	0.0106051	378.77
GCST90199677	3-methyl-2-oxobutyrate levels	rs12894999	A	G	-0.0982367	0.813368	14	102071272	0.0197435	6.50281e-07	8254	0.00292989	24.2485																						APOB	rs12740374	T	G	-0.134	0.20782	1	109274968	1.55e-38	0.010322	35344	0.00591222	210.192
GCST90199677	3-methyl-2-oxobutyrate levels	rs13270448	G	A	0.0763145	0.544031	8	49088657	0.0154491	7.82209e-07	8254	0.00288937	23.9122																						APOB	rs147711004	A	G	0.1906	0.06423	19	44834661	1.43e-28	0.017189	35367	0.004367	155.116
GCST90199677	3-methyl-2-oxobutyrate levels	rs139282082	G	T	-0.212207	0.026625	10	109383655	0.0476843	8.57655e-06	8254	0.0023341	19.306																						APOB	rs148077724	G	A	0.1473	0.02611	3	165952844	1.57e-08	0.026053	35340	0.00110345	39.0368
GCST90199677	3-methyl-2-oxobutyrate levels	rs141436484	G	A	0.119976	0.119625	13	78081794	0.0236236	3.8016e-07	8254	0.00303185	25.095																						APOB	rs1546954	G	T	-0.0478	0.3679	1	230168102	3.92e-08	0.0087	35356	0.00106268	37.6099
GCST90199677	3-methyl-2-oxobutyrate levels	rs143866653	C	A	-0.233425	0.0236865	15	39517901	0.0502906	3.45833e-06	8254	0.00252008	20.8483																						APOB	rs17800819	T	C	-0.0754	0.1309	19	44513005	1.06e-09	0.01236	35370	0.00129355	45.8094
GCST90199677	3-methyl-2-oxobutyrate levels	rs146964322	G	C	0.148688	0.064898	9	131051546	0.0310762	1.7131e-06	8254	0.00268332	22.2023																						APOB	rs1801020	G	A	0.1658	0.25319	5	177409531	5.18e-66	0.009661	35361	0.0103957	371.445
GCST90199677	3-methyl-2-oxobutyrate levels	rs16922127	T	G	-0.1432	0.0645772	9	4823425	0.0311068	4.15425e-06	8254	0.00247744	20.4946																						APOB	rs563290	A	G	0.0874	0.14015	2	21065354	6.14e-13	0.012143	35373	0.00184106	65.2404
GCST90199677	3-methyl-2-oxobutyrate levels	rs201357853	T	A	0.121602	0.0884499	6	163888112	0.0269646	6.49219e-06	8254	0.00238446	19.7236																						APOB	rs667920	T	G	0.0585	0.22595	3	136350630	6.78e-09	0.010093	35361	0.00119708	42.3783
GCST90199677	3-methyl-2-oxobutyrate levels	rs34402912	C	T	0.124264	0.0826055	13	59107201	0.0280235	9.23719e-06	8254	0.00234038	19.3581																						APOB	rs723967	C	T	0.0482	0.48652	15	58404101	8.94e-09	0.008383	35364	0.00116078	41.0951
GCST90199677	3-methyl-2-oxobutyrate levels	rs45591543	T	C	0.270085	0.0164948	14	89576997	0.0595489	5.74603e-06	8254	0.00236676	19.5769																						APOB	rs73013176	C	T	-0.1769	0.02391	19	11036850	1.68e-10	0.02769	35379	0.00146068	51.7501
GCST90199677	3-methyl-2-oxobutyrate levels	rs6437111	T	C	-0.0730313	0.623194	2	149856643	0.0157383	3.47833e-06	8254	0.00250489	20.7223																						APOB	rs7412	T	C	-0.5343	0.05941	19	44908822	4.41e-203	0.017571	35367	0.0319051	1165.51
GCST90199677	3-methyl-2-oxobutyrate levels	rs71434672	T	A	-0.151261	0.059628	2	189947754	0.0321585	2.55614e-06	8254	0.00256587	21.228																						APOB	rs77140532	G	A	-0.1321	0.0893	19	11082155	3e-19	0.014729	35379	0.00283833	100.697
GCST90199677	3-methyl-2-oxobutyrate levels	rs76701293	A	G	-0.155826	0.0504492	15	56470746	0.0352527	9.85775e-06	8254	0.00232639	19.2421																						APOB	rs964184	C	G	-0.0806	0.12321	11	116778201	1.92e-10	0.012658	35377	0.00140359	49.7219
GCST90199677	3-methyl-2-oxobutyrate levels	rs77095091	C	T	-0.127049	0.0767112	7	22393127	0.0286851	9.4633e-06	8254	0.00228649	18.9113																						APOBEC3G	rs1037590	T	G	0.067	0.15136	17	35575616	5.38e-09	0.011482	35371	0.00115323	40.8355
GCST90199677	3-methyl-2-oxobutyrate levels	rs77182631	A	G	-0.175305	0.0446725	21	36290919	0.0370791	2.26898e-06	8254	0.00262308	21.7026																						APOBEC3G	rs10876550	A	G	0.0559	0.43699	12	54318524	2.05e-11	0.00834	35374	0.00153759	54.4715
GCST90199677	3-methyl-2-oxobutyrate levels	rs77723081	C	G	-0.423631	0.00654995	21	17644260	0.0948615	7.97744e-06	8254	0.00233555	19.3181																						APOBEC3G	rs1354034	C	T	0.0729	0.38119	3	56815721	8.74e-18	0.008487	35356	0.00250717	88.8613
GCST90199677	3-methyl-2-oxobutyrate levels	rs80195374	A	G	0.250371	0.0222903	10	10954589	0.0520121	1.48156e-06	8254	0.00273227	22.6085																						APOBEC3G	rs41281251	A	T	-0.0937	0.12932	22	39097246	4.91e-14	0.012437	35365	0.00197712	70.0555
GCST90199677	3-methyl-2-oxobutyrate levels	rs9963006	A	G	-0.0758529	0.626775	18	59936651	0.016472	4.1253e-06	8254	0.00269189	22.2734																						APOBEC3G	rs4980320	C	T	0.0597	0.46986	11	198986	5.34e-13	0.008273	35352	0.00177557	62.878
GCST90199678	Tartronate (hydroxymalonate) levels	rs114537403	T	C	0.252179	0.0185901	6	36795468	0.0567582	8.86976e-06	8125	0.00232049	18.8932																						APOBEC3G	rs6519166	A	C	-0.119	0.36272	22	39076172	1.4e-43	0.008596	35364	0.00654675	233.032
GCST90199678	Tartronate (hydroxymalonate) levels	rs11691183	T	C	-0.0838852	0.253095	2	231569787	0.0178203	2.51039e-06	8125	0.00266042	21.6682																						APOC1	rs10419829	T	G	0.0644	0.22375	19	44639551	8.04e-11	0.009908	35372	0.00144068	51.0302
GCST90199678	Tartronate (hydroxymalonate) levels	rs117550283	C	G	-0.120043	0.0880211	16	6878320	0.0270924	9.38467e-06	8125	0.00231353	18.8364																						APOC1	rs11672683	T	C	-0.0642	0.16663	19	44028140	6.37e-09	0.011056	35371	0.0011447	40.5332
GCST90199678	Tartronate (hydroxymalonate) levels	rs140591764	T	C	-0.477597	0.00599357	1	58043724	0.0988554	1.35664e-06	8125	0.00271787	22.1374																						APOC1	rs116843064	A	G	0.1619	0.02426	19	8364439	1.02e-09	0.026512	35375	0.00124093	43.9501
GCST90199678	Tartronate (hydroxymalonate) levels	rs145469088	G	A	-1.63094	0.000563557	16	34025958	0.326085	5.68616e-07	8125	0.00299639	24.4129																						APOC1	rs2156552	T	A	0.0727	0.19573	18	49655298	1.74e-12	0.010306	35365	0.00166402	58.9428
GCST90199678	Tartronate (hydroxymalonate) levels	rs151096450	T	G	-0.106532	0.116202	1	196882123	0.0237717	7.41373e-06	8125	0.00233108	18.9796																						APOC1	rs247616	T	C	0.0925	0.32158	16	56955678	3.97e-26	0.008749	35369	0.00373337	132.533
GCST90199678	Tartronate (hydroxymalonate) levels	rs17688758	C	T	-0.128898	0.0813925	4	71131542	0.0278843	3.78961e-06	8125	0.00248449	20.2318																						APOC1	rs438811	T	C	0.0999	0.23201	19	44913484	4.1e-24	0.009863	35366	0.0035565	126.221
GCST90199678	Tartronate (hydroxymalonate) levels	rs191302291	T	G	-0.303875	0.015546	15	54795883	0.061572	8.00349e-07	8125	0.0028264	23.0239																						APOC1	rs6874202	C	T	0.057	0.35789	5	156964617	2.2e-11	0.008518	35351	0.00149327	52.8646
GCST90199678	Tartronate (hydroxymalonate) levels	rs191390190	A	T	-0.27604	0.0157699	7	16909507	0.0614913	7.15281e-06	8125	0.00236537	19.2595																						APOC2	rs11845244	T	C	-0.1028	0.41473	14	106714830	3.71e-38	0.00796	34968	0.00513024	180.309
GCST90199678	Tartronate (hydroxymalonate) levels	rs276286	A	G	-0.0849521	0.740886	5	42051492	0.0176539	1.49367e-06	8125	0.0027709	22.5705																						APOC2	rs6457457	T	C	0.0866	0.06527	6	31910331	2.93e-08	0.015616	35441	0.000915094	32.4597
GCST90199678	Tartronate (hydroxymalonate) levels	rs55703838	T	C	-0.339008	0.0104977	11	1236954	0.0749126	6.02846e-06	8125	0.0023876	19.4409																						APOC3	rs1042034	T	C	0.0683	0.23471	2	21002409	1.75e-12	0.009683	35373	0.00167583	59.3752
GCST90199678	Tartronate (hydroxymalonate) levels	rs5996848	G	A	-0.0818347	0.73054	22	25181963	0.0175977	3.31436e-06	8125	0.00263659	21.4737																						APOC3	rs111696008	A	G	-0.1639	0.02443	2	216622986	1.58e-09	0.027154	35359	0.00128047	45.3317
GCST90199678	Tartronate (hydroxymalonate) levels	rs62381620	G	T	-0.288241	0.0302787	5	139350290	0.044521	9.52738e-11	8125	0.00487894	39.826																						APOC3	rs1260326	C	T	-0.1208	0.34132	2	27508073	2.06e-44	0.008641	35373	0.00656145	233.618
GCST90199678	Tartronate (hydroxymalonate) levels	rs72801867	G	A	0.100144	0.149025	5	114478030	0.021758	4.17167e-06	8125	0.00254364	20.7147																						APOC3	rs139076649	C	T	-0.1481	0.02935	11	118950068	1.66e-09	0.024567	35378	0.00124971	44.2652
GCST90199678	Tartronate (hydroxymalonate) levels	rs73396929	A	G	-0.125973	0.0935328	7	98588077	0.0262548	1.6017e-06	8125	0.00269092	21.9173																						APOC3	rs140241177	A	G	-0.516	0.00535	1	62971753	5.14e-21	0.054857	35359	0.0028337	100.476
GCST90199678	Tartronate (hydroxymalonate) levels	rs756874	G	A	0.0744947	0.366768	15	91174007	0.0159556	3.02866e-06	8125	0.00257772	20.9929																						APOC3	rs141469619	G	A	0.2635	0.01201	11	116843577	4.99e-13	0.036467	35377	0.00164773	58.3848
GCST90199678	Tartronate (hydroxymalonate) levels	rs77181656	T	C	-0.299894	0.0132503	8	11560832	0.0676025	9.15901e-06	8125	0.00235179	19.1486																						APOC3	rs148077724	G	A	0.1588	0.02611	3	165952844	3.97e-10	0.025387	35340	0.00128247	45.3782
GCST90199678	Tartronate (hydroxymalonate) levels	rs9599028	A	T	0.0756554	0.341971	13	65857995	0.0162189	3.0913e-06	8125	0.00257599	20.9788																						APOC3	rs148234366	A	G	-0.2413	0.00895	1	63876625	2.05e-08	0.043031	35354	0.00103291	36.5533
GCST90199679	2,3-dihydroxypyridine levels	rs10250619	C	T	-0.0931159	0.782659	7	17673607	0.0209692	8.97073e-06	6496	0.0029498	19.2126																						APOC3	rs187679888	A	G	-0.3808	0.00818	11	116200575	3.55e-17	0.045188	35373	0.00235294	83.422
GCST90199679	2,3-dihydroxypyridine levels	rs10823297	C	T	-0.224729	0.0308071	10	69085335	0.0497919	6.38084e-06	6496	0.00301585	19.6442																						APOC3	rs2156552	T	A	0.0709	0.19573	18	49655298	4.83e-12	0.01026	35365	0.00158264	56.0556
GCST90199679	2,3-dihydroxypyridine levels	rs11129828	T	C	-0.089998	0.282532	3	39406103	0.0193473	3.29205e-06	6496	0.00328372	21.3947																						APOC3	rs261332	G	A	-0.0651	0.18171	15	58435126	6.5e-10	0.010538	35366	0.00126031	44.6259
GCST90199679	2,3-dihydroxypyridine levels	rs11167700	T	A	-0.109661	0.169783	5	154783191	0.0234168	2.8268e-06	6496	0.00339016	22.0906																						APOC3	rs2740488	C	A	-0.0539	0.25976	9	104899461	6.41e-09	0.009284	35363	0.00111726	39.5514
GCST90199679	2,3-dihydroxypyridine levels	rs11608247	G	A	0.187711	0.0459105	11	64299099	0.0413816	5.73078e-06	6496	0.00308681	20.1078																						APOC3	rs2954021	G	A	-0.0521	0.45781	8	125469835	2.22e-10	0.008211	35368	0.00134754	47.7215
GCST90199679	2,3-dihydroxypyridine levels	rs117746629	T	A	0.173162	0.0571139	9	25018686	0.0376532	4.24806e-06	6496	0.00322951	21.0404																						APOC3	rs34895872	G	A	0.0585	0.26584	11	48000226	2.25e-10	0.009222	35369	0.00133583	47.3077
GCST90199679	2,3-dihydroxypyridine levels	rs12216347	G	A	-0.0823444	0.376398	6	168808954	0.0183532	7.23523e-06	6496	0.00318312	20.7372																						APOC3	rs3863090	T	G	0.0788	0.11613	3	165666699	6.89e-10	0.012774	35338	0.00127472	45.101
GCST90199679	2,3-dihydroxypyridine levels	rs13114094	C	T	0.107882	0.16303	4	67837087	0.0238873	6.29391e-06	6496	0.00317618	20.6918																						APOC3	rs4704826	A	C	0.0759	0.35793	5	156965071	3.76e-19	0.008486	35351	0.00264785	93.8475
GCST90199679	2,3-dihydroxypyridine levels	rs143968247	A	G	-0.216775	0.0343422	5	68697341	0.0480854	6.54011e-06	6496	0.00311673	20.3034																						APOC3	rs4921915	A	G	-0.0623	0.18763	8	18414956	3.4e-09	0.01054	35377	0.00118321	41.9057
GCST90199679	2,3-dihydroxypyridine levels	rs148948230	T	C	-0.282226	0.0189311	16	54205730	0.0636719	9.31424e-06	6496	0.00295869	19.2707																						APOC3	rs56228609	T	C	0.0905	0.31582	16	56953853	4.13e-25	0.008743	35369	0.00353946	125.625
GCST90199679	2,3-dihydroxypyridine levels	rs149272613	T	C	-0.29112	0.0216199	4	180249379	0.0606833	1.60757e-06	6496	0.00358538	23.3672																						APOC3	rs6029143	T	C	-0.0845	0.07715	20	40490022	3.3e-08	0.015295	35373	0.00101674	35.9998
GCST90199679	2,3-dihydroxypyridine levels	rs2090997	G	A	0.114676	0.866667	2	158883384	0.025701	8.12207e-06	6496	0.00303924	19.797																						APOC3	rs61010704	G	A	-0.076	0.30256	7	73605645	8.69e-18	0.008847	35354	0.00243767	86.3872
GCST90199679	2,3-dihydroxypyridine levels	rs2313588	A	C	-0.121021	0.14737	20	62833658	0.0257748	2.66179e-06	6496	0.00368062	23.9903																						APOC3	rs6445035	A	G	0.1916	0.1904	3	165762312	1.48e-76	0.010347	35339	0.0113177	404.512
GCST90199679	2,3-dihydroxypyridine levels	rs2472297	T	C	0.0925819	0.255244	15	74735539	0.0198372	3.05496e-06	6496	0.00325876	21.2315																						APOC3	rs73169103	T	C	0.1486	0.03563	3	167190675	1.53e-11	0.022031	35354	0.00151749	53.728
GCST90199679	2,3-dihydroxypyridine levels	rs2749675	G	A	0.123184	0.867047	6	157374474	0.0258144	1.82477e-06	6496	0.00349848	22.7989																						APOC3	rs75140942	A	G	0.0572	0.2393	6	32501612	1.01e-09	0.009366	35439	0.00119118	42.2623
GCST90199679	2,3-dihydroxypyridine levels	rs324498	A	G	0.115581	0.854157	9	9059545	0.0253192	4.99551e-06	6496	0.00332833	21.6863																						APOC3	rs912540	A	G	-0.0715	0.19196	1	62669456	6.82e-12	0.01042	35358	0.00158594	56.1614
GCST90199679	2,3-dihydroxypyridine levels	rs62063470	C	G	-0.0855681	0.300507	17	6366068	0.0193057	9.3244e-06	6496	0.00307816	20.0513																						APOC3	rs964184	C	G	-0.2105	0.12321	11	116778201	2.68e-65	0.012335	35377	0.00957361	341.94
GCST90199679	2,3-dihydroxypyridine levels	rs62095761	A	G	0.0959574	0.266528	18	12894289	0.0199786	1.56307e-06	6496	0.00360009	23.4635																						APOD	rs10922098	T	C	-0.2212	0.40011	1	196695521	1.21e-160	0.00819	35338	0.0234883	849.946
GCST90199679	2,3-dihydroxypyridine levels	rs62337911	G	A	-0.210473	0.038912	4	182887202	0.0448249	2.66018e-06	6496	0.00331337	21.5885																						APOD	rs12125942	G	T	0.0578	0.23763	1	197819432	1.12e-09	0.009489	35337	0.00121047	42.8237
GCST90199679	2,3-dihydroxypyridine levels	rs7593862	C	T	0.0884833	0.287106	2	23047125	0.0192158	4.13035e-06	6496	0.00320494	20.8798																						APOD	rs1707652	T	C	0.1045	0.3102	3	165761011	2.45e-33	0.008686	35339	0.00467334	165.917
GCST90199680	3-hydroxyoctanoate levels	rs10844993	G	T	0.0848311	0.230317	12	9871408	0.0180197	2.5055e-06	8182	0.0025514	20.9238																						APOD	rs35351085	T	C	0.1157	0.04877	1	197992799	5.47e-10	0.018646	35343	0.00124204	43.9495
GCST90199680	3-hydroxyoctanoate levels	rs11141654	A	G	-0.0960652	0.177262	9	87030986	0.0199883	1.53924e-06	8182	0.00269178	22.0782																						APOD	rs444921	T	C	0.1624	0.13897	6	31964400	1.67e-44	0.011604	35441	0.00631163	225.099
GCST90199680	3-hydroxyoctanoate levels	rs11879271	T	C	0.144537	0.0601982	19	39941114	0.0321382	6.88067e-06	8182	0.00236378	19.3816																						APOD	rs6457457	T	C	0.1764	0.06527	6	31910331	2.89e-27	0.016309	35441	0.00379688	135.071
GCST90199680	3-hydroxyoctanoate levels	rs12554019	G	C	-0.0882323	0.186494	9	29241348	0.0197399	7.83132e-06	8182	0.00236217	19.3683																						APOE	rs148023052	A	G	-0.1161	0.10601	19	45195332	4.39e-18	0.013394	35370	0.0025549	90.5932
GCST90199680	3-hydroxyoctanoate levels	rs12878802	C	T	-0.0800192	0.426697	14	29432672	0.0160357	6.03619e-07	8182	0.00313272	25.7062																						APOE	rs1532085	G	A	-0.0603	0.41111	15	58391167	3.51e-13	0.008291	35364	0.00176058	62.3676
GCST90199680	3-hydroxyoctanoate levels	rs139897381	C	T	-0.327175	0.0129846	3	190042188	0.0666494	9.15899e-07	8182	0.00274374	22.5055																						APOE	rs261332	G	A	-0.0646	0.18171	15	58435126	9.73e-10	0.010566	35366	0.00124103	43.9422
GCST90199680	3-hydroxyoctanoate levels	rs1481852	G	A	-0.0810423	0.671158	8	71839992	0.016792	1.39142e-06	8182	0.00289912	23.7837																						APOE	rs2668207	T	C	-0.0983	0.30994	3	165775936	6.08e-29	0.008805	35338	0.00413334	146.662
GCST90199680	3-hydroxyoctanoate levels	rs150955925	C	G	-0.310408	0.0129156	4	11555380	0.0669674	3.56585e-06	8182	0.00245677	20.1459																						APOE	rs34631405	T	C	-0.1499	0.02625	19	45385550	4.46e-09	0.025553	35372	0.00114871	40.6766
GCST90199680	3-hydroxyoctanoate levels	rs186490153	C	T	-0.249031	0.0191531	2	142248590	0.0552526	6.57067e-06	8182	0.00233011	19.1048																						APOE	rs71352239	T	C	0.2482	0.30263	19	44926286	1.96e-171	0.008893	35368	0.0260021	944.141
GCST90199680	3-hydroxyoctanoate levels	rs188729852	A	G	0.674078	0.00269773	5	66077437	0.145858	3.81031e-06	8182	0.00244498	20.049																						APOE	rs73036465	C	G	-0.1897	0.03803	19	44462658	1.86e-18	0.021641	35371	0.00263301	93.3728
GCST90199680	3-hydroxyoctanoate levels	rs28415528	A	G	-0.119396	0.317791	1	151907285	0.0162643	2.12024e-13	8182	0.00618114	50.8762																						APOE	rs76904536	T	C	0.2319	0.01331	19	44955825	2.03e-10	0.036468	35371	0.00141251	50.0296
GCST90199680	3-hydroxyoctanoate levels	rs34097396	A	G	-0.140136	0.0644806	11	4572181	0.0309815	6.0905e-06	8182	0.00236925	19.4265																						APOE	rs780093	C	T	-0.0681	0.34157	2	27519736	3.09e-15	0.008634	35373	0.002086	73.938
GCST90199680	3-hydroxyoctanoate levels	rs3752651	C	T	-0.0899675	0.207803	7	55161850	0.0187912	1.68672e-06	8182	0.00266493	21.8574																						APOE	rs80140611	T	C	0.2246	0.01434	19	44750340	2.68e-11	0.033707	35367	0.00142602	50.5032
GCST90199680	3-hydroxyoctanoate levels	rs380155	T	C	-0.0732844	0.373797	1	119656566	0.016032	4.85125e-06	8182	0.00251422	20.6182																						APOE	rs964184	C	G	-0.1457	0.12321	11	116778201	4.08e-32	0.012351	35377	0.0045866	162.999
GCST90199680	3-hydroxyoctanoate levels	rs72668359	C	T	0.276546	0.0166993	4	108907496	0.0589512	2.71731e-06	8182	0.00251159	20.5966																						APOF	rs111794954	C	G	-0.1083	0.06081	12	56379663	1.24e-09	0.017828	35357	0.00133972	47.4295
GCST90199680	3-hydroxyoctanoate levels	rs7741311	G	T	0.100181	0.133583	6	158160562	0.0220167	5.35886e-06	8182	0.00232316	19.0477																						APOF	rs112875651	A	G	0.0699	0.40253	8	125494452	4.55e-16	0.008605	35358	0.00235017	83.2882
GCST90199680	3-hydroxyoctanoate levels	rs79795772	A	G	-0.173164	0.0397664	5	96753823	0.0387063	7.68433e-06	8182	0.00229002	18.7753																						APOF	rs141749430	A	G	-0.174	0.0434	12	55806511	1.22e-17	0.020348	35362	0.0025139	89.1157
GCST90199680	3-hydroxyoctanoate levels	rs9302385	C	A	-0.0890214	0.280432	16	20462998	0.0167413	1.05216e-07	8182	0.00319829	26.246																						APOF	rs150844304	C	A	-0.2077	0.0276	15	43434427	3.74e-16	0.025495	35354	0.00231557	82.0499
GCST90199680	3-hydroxyoctanoate levels	rs9314051	A	C	0.0804413	0.697227	5	165050300	0.0164625	1.02727e-06	8182	0.00273199	22.4089																						APOF	rs2020854	C	T	-0.3125	0.09012	12	56349583	3.22e-102	0.014558	35358	0.0160153	575.453
GCST90199680	3-hydroxyoctanoate levels	rs9913532	T	C	-0.105503	0.126959	17	74267491	0.0228355	3.8346e-06	8182	0.0024675	20.2341																						APOF	rs2668202	G	A	-0.0872	0.30991	3	165772680	5.02e-22	0.009038	35330	0.0032524	115.276
GCST90199681	2-hydroxyoctanoate levels	rs112809733	C	T	0.124361	0.0976011	2	216040672	0.0261853	2.04159e-06	8224	0.00272428	22.4602																						APOF	rs3024961	C	T	-0.1431	0.03685	12	57103388	8.81e-11	0.022062	35359	0.00145359	51.4692
GCST90199681	2-hydroxyoctanoate levels	rs11574581	G	A	0.13927	0.0848802	19	54667225	0.0278489	5.70626e-07	8224	0.00301321	24.8495																						APOF	rs483082	T	G	0.0551	0.23213	19	44912921	3.77e-08	0.010015	35357	0.00108231	38.3066
GCST90199681	2-hydroxyoctanoate levels	rs118085936	C	T	0.159419	0.0532585	16	83280712	0.0348335	4.72581e-06	8224	0.00256289	21.1263																						APOF	rs56325564	A	G	0.0741	0.44843	17	47689405	1.57e-18	0.008435	35355	0.0027162	96.2873
GCST90199681	2-hydroxyoctanoate levels	rs12250365	A	G	0.0926098	0.231692	10	89772422	0.0184154	4.93203e-07	8224	0.00305345	25.1823																						APOF	rs77924615	A	G	-0.0686	0.19701	16	20381010	9.91e-11	0.010606	35346	0.00148894	52.7035
GCST90199681	2-hydroxyoctanoate levels	rs12562486	T	G	0.751021	0.00231538	1	109896185	0.161694	3.40587e-06	8224	0.00260585	21.4813																						APOH	rs111481700	A	G	-0.2692	0.03073	17	66690649	5.88e-31	0.023268	35369	0.00431705	153.343
GCST90199681	2-hydroxyoctanoate levels	rs13384756	T	C	-0.222042	0.22539	2	73644538	0.0183336	9.21015e-34	8224	0.0172154	144.025																						APOH	rs149979263	T	C	-0.6059	0.00507	17	64693387	4.66e-28	0.055171	35363	0.00370367	131.452
GCST90199681	2-hydroxyoctanoate levels	rs143584067	A	G	0.396114	0.00760177	1	12161570	0.08856	7.71895e-06	8224	0.0023674	19.5109																						APOH	rs72841869	G	A	-0.413	0.00502	17	68404717	2.69e-14	0.054253	35367	0.00170392	60.3618
GCST90199681	2-hydroxyoctanoate levels	rs145729777	A	G	-0.463127	0.00554067	3	73243416	0.104841	9.98927e-06	8224	0.00236363	19.4798																						APOH	rs75003668	G	A	-1.4632	0.0137	17	66199313	0	0.030044	35370	0.0578585	2172.01
GCST90199681	2-hydroxyoctanoate levels	rs1479581	C	T	-0.0889207	0.20195	5	25646458	0.0192855	4.01232e-06	8224	0.00254865	21.0085																						APOH	rs9912634	T	C	0.3302	0.03701	17	66248165	3.08e-53	0.021499	35368	0.00777186	277.013
GCST90199681	2-hydroxyoctanoate levels	rs17470667	G	A	0.162122	0.0512056	5	39371973	0.0351403	3.95805e-06	8224	0.0025539	21.0519																						APOL1	rs111748368	G	C	-0.3548	0.00879	10	103710463	4.95e-15	0.045323	35367	0.00219357	77.7462
GCST90199681	2-hydroxyoctanoate levels	rs183489175	A	G	0.410446	0.00721536	3	66418124	0.0914386	7.16389e-06	8224	0.00241354	19.8922																						APOL1	rs11189718	G	A	-0.2293	0.01207	10	98627704	1.79e-08	0.040721	35369	0.00125392	44.4032
GCST90199681	2-hydroxyoctanoate levels	rs188077378	A	G	-0.188731	0.0449171	1	104217807	0.0376106	5.22012e-07	8224	0.00305611	25.2044																						APOL1	rs11745587	A	G	-0.0549	0.39548	5	132461230	1.56e-11	0.008143	35342	0.00144115	51.0038
GCST90199681	2-hydroxyoctanoate levels	rs35254234	A	G	0.321188	0.0127548	3	18702604	0.0693423	3.62288e-06	8224	0.00259805	21.4168																						APOL1	rs12325540	T	C	0.06	0.25548	16	73346464	1.59e-10	0.00938	35361	0.00136951	48.491
GCST90199681	2-hydroxyoctanoate levels	rs35538886	T	C	-0.128883	0.0777478	6	117466443	0.0289318	8.4008e-06	8224	0.00238209	19.6324																						APOL1	rs136148	T	C	0.3517	0.2486	22	36256885	0	0.007031	35358	0.0462112	1713
GCST90199681	2-hydroxyoctanoate levels	rs5748916	A	G	-0.0747733	0.324124	22	17156988	0.0168719	9.34423e-06	8224	0.00244963	20.1904																						APOL1	rs143771088	G	T	-0.4745	0.01647	10	99251275	1.19e-45	0.033459	35365	0.0072943	259.844
GCST90199681	2-hydroxyoctanoate levels	rs6503343	A	G	-0.112122	0.112013	17	11018282	0.0249261	6.85456e-06	8224	0.00250084	20.6135																						APOL1	rs145500815	A	G	0.2246	0.01484	16	68047545	1.05e-11	0.033029	35363	0.00147499	52.2343
GCST90199681	2-hydroxyoctanoate levels	rs7029211	T	C	-0.27916	0.983056	9	73862954	0.0605491	4.01752e-06	8224	0.00259615	21.4011																						APOL1	rs149658356	C	T	-0.2385	0.02017	10	100485907	5.04e-15	0.030476	35368	0.00224835	79.6942
GCST90199681	2-hydroxyoctanoate levels	rs72622236	C	A	-0.0740584	0.385805	16	49627427	0.0160837	4.13367e-06	8224	0.00259928	21.427																						APOL1	rs1687391	T	C	-0.0771	0.09759	9	114327726	1.9e-08	0.013717	35352	0.001047	37.0504
GCST90199681	2-hydroxyoctanoate levels	rs74637339	A	T	0.218791	0.0521596	3	15586533	0.0348214	3.31624e-10	8224	0.00473324	39.1018																						APOL1	rs17459415	A	G	-0.3837	0.0046	10	98528577	1.38e-09	0.063336	35368	0.00134825	47.7464
GCST90199681	2-hydroxyoctanoate levels	rs76619244	C	G	0.297392	0.0156997	11	99815568	0.0628958	2.26377e-06	8224	0.00273343	22.5358																						APOL1	rs184076377	T	C	-0.1688	0.02949	10	97976687	2.88e-11	0.025373	35368	0.00163098	57.7756
GCST90199681	2-hydroxyoctanoate levels	rs76963882	C	T	0.0744623	0.304345	1	75702239	0.0167632	8.91236e-06	8224	0.00234781	19.3491																						APOL1	rs2676839	T	C	-0.1584	0.07262	3	195063682	3.76e-21	0.016781	35227	0.00337951	119.447
GCST90199681	2-hydroxyoctanoate levels	rs77585588	A	G	0.452071	0.00748539	11	45063972	0.0895868	4.50745e-07	8224	0.00303665	25.0434																						APOL1	rs28552652	A	G	-0.7864	0.04457	10	99934243	0	0.015261	35369	0.0526694	1966.32
GCST90199682	Homocitrulline levels	rs117283049	G	T	-0.187452	0.0356159	11	7669396	0.0408701	4.50664e-06	7998	0.00241382	19.3476																						APOL1	rs3886200	T	C	0.0877	0.42754	22	36267581	8.43e-27	0.008183	35357	0.00376488	133.61
GCST90199682	Homocitrulline levels	rs11741406	A	G	0.0865002	0.193256	5	6518191	0.0193084	7.4667e-06	7998	0.0023331	18.6991																						APOL1	rs4665972	C	T	-0.0569	0.33903	2	27375230	1.74e-10	0.008914	35374	0.00145102	51.4002
GCST90199682	Homocitrulline levels	rs12490555	T	C	0.0844343	0.233488	3	53194820	0.0180873	3.03917e-06	7998	0.00255183	20.4566																						APOL1	rs4686684	G	C	0.0756	0.31322	3	194285299	1.58e-15	0.009485	35301	0.0024589	87.0106
GCST90199682	Homocitrulline levels	rs12726652	A	G	-0.0844405	0.201091	1	106889954	0.0186944	6.27565e-06	7998	0.00229098	18.3608																						APOL1	rs495734	A	G	0.4923	0.00912	10	100328244	8.16e-27	0.045922	35362	0.00438032	155.569
GCST90199682	Homocitrulline levels	rs12989742	C	T	0.0759281	0.292502	2	240789660	0.0168742	6.80606e-06	7998	0.0023861	19.1249																						APOL1	rs4968317	A	G	0.0493	0.36655	17	47340745	1.59e-08	0.008723	35364	0.00112868	39.9573
GCST90199682	Homocitrulline levels	rs138767120	G	C	-0.208734	0.0298171	16	87449270	0.0445316	2.76799e-06	7998	0.00252078	20.2071																						APOL1	rs5167	G	T	0.084	0.3238	19	44945208	1.07e-20	0.009004	35370	0.00308987	109.621
GCST90199682	Homocitrulline levels	rs140994086	T	C	0.211726	0.0261017	16	51773494	0.0469464	6.48399e-06	7998	0.00227909	18.2652																						APOL1	rs56953345	G	A	-0.0649	0.15665	22	35429640	5.69e-09	0.01114	35358	0.0011129	39.3917
GCST90199682	Homocitrulline levels	rs145449041	C	T	0.390038	0.00789672	2	59983063	0.0861107	5.91258e-06	7998	0.00238368	19.1054																						APOL1	rs57796598	A	G	-0.1539	0.02568	2	234046026	7.09e-09	0.026586	35374	0.00118523	41.9738
GCST90199682	Homocitrulline levels	rs147045808	T	C	0.347563	0.00949925	11	92545337	0.077241	6.80406e-06	7998	0.00227322	18.2181																						APOL1	rs59479131	C	T	-0.1934	0.06228	3	194211168	1.46e-25	0.018507	35310	0.00436883	154.931
GCST90199682	Homocitrulline levels	rs148170430	C	T	0.482554	0.00661459	6	159148535	0.0941732	2.98948e-07	7998	0.00306015	24.5441																						APOL1	rs61872201	G	A	-0.1514	0.49756	10	99891336	4.49e-69	0.008619	35369	0.0114607	410.03
GCST90199682	Homocitrulline levels	rs148874160	A	G	0.253526	0.0209967	6	23183054	0.0529352	1.67306e-06	7998	0.00264247	21.1852																						APOL1	rs62054991	T	C	-0.1526	0.09708	16	71300351	1.14e-28	0.013738	35367	0.00408242	144.967
GCST90199682	Homocitrulline levels	rs149152049	A	C	-0.281055	0.0157189	1	211797411	0.0612479	4.45782e-06	7998	0.0024443	19.5925																						APOL1	rs6774800	A	C	0.3963	0.26693	3	194339458	0	0.0073	35303	0.061464	2311.84
GCST90199682	Homocitrulline levels	rs149381367	G	C	0.283943	0.014361	2	159109365	0.064014	9.18008e-06	7998	0.00228242	18.292																						APOL1	rs6779400	C	T	-0.0538	0.40553	3	194857954	2e-09	0.00897	35245	0.00139556	49.2523
GCST90199682	Homocitrulline levels	rs17011873	C	T	-0.0849946	0.21935	2	124688613	0.0183847	3.78013e-06	7998	0.00247404	19.8315																						APOL1	rs738280	A	C	0.0691	0.34397	22	36398434	6.02e-16	0.008542	35374	0.00215492	76.3883
GCST90199682	Homocitrulline levels	rs17544266	C	T	-0.19071	0.0326658	7	42728817	0.042891	8.73215e-06	7998	0.00229851	18.4212																						APOL1	rs75771425	T	A	-0.1218	0.16681	3	194298037	8.45e-25	0.011845	35300	0.00412373	146.162
GCST90199682	Homocitrulline levels	rs200399858	T	C	-0.120814	0.507921	19	32851497	0.0151785	1.72668e-15	7998	0.00729618	58.769																						APOL1	rs763665	T	C	0.4982	0.18297	16	72044144	0	0.007824	35366	0.0742088	2834.68
GCST90199682	Homocitrulline levels	rs2285761	T	G	0.0877735	0.179857	4	7768996	0.019671	8.11683e-06	7998	0.00227287	18.2152																						APOL1	rs77366148	A	G	0.1933	0.0718	16	70744040	1.06e-33	0.015976	35366	0.00498035	177.007
GCST90199682	Homocitrulline levels	rs2727548	A	G	-0.0708743	0.506254	7	151726259	0.0154929	4.77032e-06	7998	0.00251119	20.13																						APOL1	rs923931	A	G	0.3472	0.11785	3	194364318	2.57e-144	0.013573	35301	0.0250646	907.503
GCST90199682	Homocitrulline levels	rs3211568	A	G	0.08928	0.192497	16	89563372	0.0193344	3.88059e-06	7998	0.00247803	19.8635																						APOL3	rs12159472	A	G	-0.795	0.04458	22	36060768	0	0.016058	35371	0.0538392	2012.6
GCST90199682	Homocitrulline levels	rs34463406	T	C	-0.0690213	0.380988	5	115969714	0.0155186	8.68172e-06	7998	0.00224702	18.0076																						APOL3	rs132661	G	A	0.1891	0.38951	22	36166386	4.79e-101	0.008861	35373	0.0170063	611.937
GCST90199682	Homocitrulline levels	rs4390625	G	A	-0.0943027	0.740662	17	39464094	0.0172638	4.69609e-08	7998	0.00341637	27.4109																						APOL3	rs2307340	G	C	0.1371	0.09407	22	35406668	5.45e-20	0.014976	35367	0.00320369	113.663
GCST90199682	Homocitrulline levels	rs61197953	C	T	0.0706504	0.420836	18	1613350	0.0154811	5.02737e-06	7998	0.00243318	19.5031																						APOL3	rs34931250	T	C	0.1926	0.08188	17	68883786	7.97e-38	0.014981	35372	0.00557725	198.374
GCST90199682	Homocitrulline levels	rs6736866	G	C	-0.0830696	0.230629	2	73434858	0.017955	3.71801e-06	7998	0.00244886	19.6292																						APOL3	rs56156922	C	T	0.0571	0.32241	16	56953457	6.85e-11	0.008752	35369	0.00142455	50.4539
GCST90199682	Homocitrulline levels	rs74251908	T	C	0.197529	0.034294	17	430928	0.0418217	2.32261e-06	7998	0.00258437	20.7182																						APOL3	rs59354128	T	A	-0.0946	0.14366	22	32642294	2.64e-14	0.012423	35372	0.00220188	78.0525
GCST90199682	Homocitrulline levels	rs75459253	A	G	0.224504	0.028192	18	11989017	0.0458815	9.92442e-07	7998	0.00276175	22.1441																						APOL3	rs646776	T	C	0.0734	0.20804	1	109275908	3.95e-13	0.010114	35344	0.0017753	62.8543
GCST90199682	Homocitrulline levels	rs78978101	A	C	-0.348657	0.00969841	12	130026756	0.077783	7.37996e-06	7998	0.00233504	18.7147																						APOL3	rs7364189	T	C	-0.1087	0.07264	22	36526158	8.54e-11	0.016747	35370	0.00159189	56.3918
GCST90199682	Homocitrulline levels	rs8025295	G	C	0.0862129	0.775299	15	93464119	0.0184313	2.90351e-06	7998	0.0025897	20.761																						APOL3	rs74865964	G	T	-0.5151	0.05471	22	36236597	1.69e-162	0.018962	35371	0.0274438	998.052
GCST90199682	Homocitrulline levels	rs8101881	T	C	0.254197	0.606808	19	32873722	0.0152966	5.17004e-62	7998	0.0308338	254.391																						APOL3	rs8136948	A	C	0.1007	0.29235	22	34216118	7.69e-26	0.00958	35366	0.00419576	149.004
GCST90199682	Homocitrulline levels	rs929300	T	C	0.186096	0.0348954	16	74025708	0.0415711	7.58545e-06	7998	0.00233263	18.6954																						APOM	rs12660700	A	G	-0.1947	0.01429	6	31475961	4.19e-08	0.035513	35429	0.00106793	37.874
GCST90199683	Indoleacetate levels	rs10999904	A	G	-0.134401	0.0982241	10	71591392	0.0257002	1.69892e-07	8208	0.00320001	26.3436																						APOM	rs1362076	T	G	-0.4253	0.01046	6	29473392	4.27e-26	0.04025	35436	0.00374443	133.179
GCST90199683	Indoleacetate levels	rs11227288	C	G	0.0899903	0.180316	11	65749117	0.019745	5.17353e-06	8208	0.00239388	19.6913																						APOM	rs139072234	C	G	-0.2218	0.01675	6	24713913	1.1e-11	0.032655	35368	0.00162044	57.4013
GCST90199683	Indoleacetate levels	rs113532410	T	G	0.173939	0.0584424	22	33441144	0.0334364	1.9707e-07	8208	0.00332965	27.4144																						APOM	rs1707652	T	C	0.0566	0.3102	3	165761011	1.5e-10	0.008837	35327	0.00137097	48.496
GCST90199683	Indoleacetate levels	rs11518601	T	C	-0.111869	0.118732	11	55238964	0.0240488	3.29131e-06	8208	0.00261894	21.5474																						APOM	rs1800961	T	C	-0.2149	0.04601	20	44413724	1.21e-27	0.019723	35359	0.00405414	143.926
GCST90199683	Indoleacetate levels	rs115634566	C	G	0.241854	0.0194495	4	1675590	0.0544403	8.88975e-06	8208	0.00223108	18.3492																						APOM	rs364950	G	A	-0.1873	0.02682	6	33008119	3.93e-13	0.025807	35425	0.00183129	64.9889
GCST90199683	Indoleacetate levels	rs11575549	T	C	-0.37948	0.0179246	7	50462479	0.056925	2.62308e-11	8208	0.00506993	41.8159																						APOM	rs3782735	A	G	-0.0483	0.38274	12	6775910	1.14e-08	0.00846	35376	0.00110229	39.0355
GCST90199683	Indoleacetate levels	rs118052117	T	C	0.234493	0.0218319	15	42517608	0.0518474	6.10424e-06	8208	0.00234852	19.3173																						APOM	rs72786786	A	G	0.0762	0.31073	16	56951602	8.24e-18	0.008864	35357	0.00248721	88.1546
GCST90199683	Indoleacetate levels	rs11889711	T	C	-0.0719998	0.620089	2	17935969	0.0157071	4.56382e-06	8208	0.00244247	20.0919																						APOM	rs780093	C	T	-0.0578	0.34157	2	27519736	2.31e-11	0.008647	35361	0.00150271	53.2143
GCST90199683	Indoleacetate levels	rs13353672	A	G	0.0847569	0.206417	4	181238448	0.0190801	8.90564e-06	8208	0.00235352	19.3585																						APOM	rs805295	T	C	-0.4845	0.03958	6	31707520	5.36e-118	0.02098	35427	0.0178466	643.702
GCST90199683	Indoleacetate levels	rs138960177	T	C	0.204895	0.0350566	4	189747117	0.0426063	1.51653e-06	8208	0.0028403	23.3739																						APP	rs1071960	C	T	-0.0489	0.29144	22	42953626	4.97e-08	0.008969	35374	0.000987583	34.9673
GCST90199683	Indoleacetate levels	rs146089696	C	A	-0.227745	0.0258431	2	240648988	0.048348	2.47072e-06	8208	0.00261157	21.4866																						APP	rs10822155	A	C	0.0759	0.43479	10	63311455	2.39e-20	0.008212	35351	0.00283141	100.372
GCST90199683	Indoleacetate levels	rs1479	G	T	0.0905519	0.197771	2	113217527	0.0192077	2.42479e-06	8208	0.00260187	21.4067																						APP	rs2229498	A	G	0.1643	0.16514	10	69097096	2.51e-50	0.011013	35362	0.00744339	265.172
GCST90199683	Indoleacetate levels	rs181823597	G	C	0.15968	0.0594671	16	87640321	0.0323035	7.68805e-07	8208	0.00285221	23.4722																						APP	rs439826	G	T	-0.0779	0.31709	21	26156328	7.57e-19	0.008786	35366	0.00262815	93.187
GCST90199683	Indoleacetate levels	rs184875464	T	C	0.525364	0.00561386	16	70288328	0.102005	2.59993e-07	8208	0.00308154	25.3652																						APP	rs61658003	A	C	0.0765	0.15411	19	55032835	1.15e-11	0.011273	35381	0.0015258	54.0638
GCST90199683	Indoleacetate levels	rs1929252	C	A	-0.0790401	0.251463	10	29902027	0.0175887	6.99663e-06	8208	0.00235186	19.3449																						APPL1	rs9971407	T	C	-0.0528	0.24858	11	65130754	5.72e-09	0.009065	35354	0.00104147	36.8564
GCST90199683	Indoleacetate levels	rs2187200	G	T	-0.0712121	0.361312	6	162035178	0.0160922	9.63256e-06	8208	0.0023405	19.2512																						APRT	rs112783573	A	G	-0.5078	0.02074	16	88663301	7.62e-69	0.028958	35311	0.0104742	373.749
GCST90199683	Indoleacetate levels	rs240759	A	G	-0.170792	0.955495	20	17872813	0.0381475	7.56436e-06	8208	0.00248086	20.4086																						APRT	rs138970372	A	G	-0.2042	0.03048	16	88160657	3.37e-18	0.023476	35306	0.00246441	87.2185
GCST90199683	Indoleacetate levels	rs2999546	T	G	0.0721966	0.637541	1	151935363	0.0158469	5.2164e-06	8208	0.00240897	19.8157																						APRT	rs142653563	T	G	-0.2481	0.01219	16	86388448	1.79e-11	0.036908	35369	0.00148238	52.5053
GCST90199683	Indoleacetate levels	rs35291122	A	G	-0.220159	0.0289393	14	44601011	0.0457359	1.48155e-06	8208	0.00272419	22.4158																						APRT	rs150776839	G	T	-0.1291	0.03775	16	87792079	3.36e-09	0.021833	35315	0.00121084	42.8103
GCST90199683	Indoleacetate levels	rs41280729	G	A	-0.148381	0.0591969	9	5571105	0.0323839	4.6066e-06	8208	0.00245236	20.1735																						APRT	rs2272435	T	C	-0.445	0.03126	16	88881573	3.69e-79	0.023622	35311	0.0119935	428.619
GCST90199683	Indoleacetate levels	rs4584428	T	G	0.109808	0.11603	1	234491997	0.0239353	4.48109e-06	8208	0.00247347	20.3476																						APRT	rs78016521	T	C	-0.3269	0.03025	16	89562551	1.31e-42	0.023894	35309	0.00626967	222.76
GCST90199683	Indoleacetate levels	rs5751124	A	G	0.19056	0.0332277	22	41550972	0.042405	6.99601e-06	8208	0.00233302	19.1895																						APRT	rs79836490	G	A	-0.1858	0.0348	16	87167711	2.06e-16	0.022607	35324	0.00231909	82.1054
GCST90199683	Indoleacetate levels	rs72551330	C	T	0.303539	0.0147633	2	233672032	0.0629629	1.42903e-06	8208	0.0026803	22.0536																						APTX	rs1355538	G	A	-0.0475	0.39847	3	165787389	4.97e-09	0.008122	35338	0.00108161	38.2611
GCST90199683	Indoleacetate levels	rs72663013	T	G	-0.282142	0.0196341	8	56843191	0.0546119	2.38756e-07	8208	0.00306454	25.2249																						APTX	rs1412635	A	G	-0.1218	0.47089	1	197053918	3.3e-53	0.007932	35338	0.00739248	263.166
GCST90199683	Indoleacetate levels	rs73152633	T	C	0.179659	0.0404457	3	149475443	0.0383524	2.80725e-06	8208	0.00250536	20.6106																						APTX	rs34331968	C	T	-0.0826	0.46351	1	196690623	3.08e-25	0.007958	35338	0.00339321	120.311
GCST90199683	Indoleacetate levels	rs76522692	G	A	-0.220452	0.0266439	10	117400423	0.0473306	3.19771e-06	8208	0.00252074	20.7374																						AQP4	rs114115200	T	G	0.0696	0.19037	3	165760452	2.82e-12	0.009962	35330	0.00149325	52.8326
GCST90199683	Indoleacetate levels	rs77535679	A	G	0.272146	0.021052	3	46593678	0.0527254	2.4488e-07	8208	0.00305272	25.1273																						AQP4	rs6457457	T	C	0.1043	0.06527	6	31910331	4.98e-11	0.015871	35432	0.00132739	47.0919
GCST90199683	Indoleacetate levels	rs78906653	T	C	-0.144801	0.0749114	7	50427357	0.0290437	6.17592e-07	8208	0.00290606	23.9166																						ARAF	rs1354034	C	T	0.0655	0.38119	3	56815721	5.55e-16	0.008088	35347	0.002024	71.6835
GCST90199683	Indoleacetate levels	rs79441299	T	C	0.29338	0.014453	17	12355766	0.0638741	4.36696e-06	8208	0.00245203	20.1708																						ARAF	rs854561	T	C	-0.1271	0.30769	7	95317705	6.28e-50	0.008555	35340	0.00688232	244.893
GCST90199683	Indoleacetate levels	rs9866361	A	G	0.0952028	0.164093	3	179190061	0.0206127	3.86264e-06	8208	0.00248644	20.4546																						AREG	rs1354034	C	T	0.0519	0.38119	3	56815721	4.14e-10	0.008306	35356	0.00127076	44.9836
GCST90199684	1-linoleoylglycerol (18:2) levels	rs10006032	G	A	-0.15194	0.0573319	4	159919833	0.0334117	5.42817e-06	8212	0.00249534	20.538																						AREG	rs35979828	T	C	-0.0812	0.08648	12	54292096	2.47e-08	0.014563	35375	0.00104178	36.8893
GCST90199684	1-linoleoylglycerol (18:2) levels	rs10072491	T	C	-0.17568	0.0420795	5	4715384	0.038446	4.88843e-06	8212	0.00248814	20.4786																						AREG	rs4980320	C	T	0.0512	0.46986	11	198986	2.49e-10	0.008092	35352	0.00130596	46.226
GCST90199684	1-linoleoylglycerol (18:2) levels	rs10735636	G	C	0.266346	0.981772	9	74877161	0.0602083	9.7007e-06	8212	0.00253905	20.8987																						ARF1	rs1354034	C	T	0.058	0.38119	3	56815721	1.12e-12	0.008152	35356	0.00158703	56.197
GCST90199684	1-linoleoylglycerol (18:2) levels	rs11033752	T	C	-0.0907355	0.17797	11	36708159	0.0204967	9.56226e-06	8212	0.0024089	19.8248																						ARF1	rs2035675	G	A	-0.0543	0.26609	11	6441858	1.38e-09	0.008964	35375	0.0011516	40.7825
GCST90199684	1-linoleoylglycerol (18:2) levels	rs11160050	G	A	0.125943	0.0875843	14	92187131	0.028029	7.01221e-06	8212	0.00253511	20.8662																						ARF1	rs4980320	C	T	0.0449	0.46986	11	198986	1.55e-08	0.007939	35352	0.00100434	35.5392
GCST90199684	1-linoleoylglycerol (18:2) levels	rs113627835	C	G	0.382342	0.00861964	2	225063702	0.0840396	5.37605e-06	8212	0.00249841	20.5633																						ARF1	rs6445035	A	G	0.102	0.1904	3	165762312	3.46e-24	0.010054	35339	0.00320751	113.708
GCST90199684	1-linoleoylglycerol (18:2) levels	rs114473062	T	C	0.226158	0.025608	4	32419463	0.049117	4.135e-06	8212	0.00255249	21.0095																						ARF3	rs1354034	C	T	0.046	0.38119	3	56815721	1.48e-08	0.008121	35347	0.000998262	35.3188
GCST90199684	1-linoleoylglycerol (18:2) levels	rs117168942	C	T	0.191261	0.0332722	10	21701387	0.0431454	9.29617e-06	8212	0.00235325	19.3658																						ARF4	rs1071526	T	C	0.0753	0.11991	3	165714691	1.35e-09	0.012424	35339	0.00119675	42.3401
GCST90199684	1-linoleoylglycerol (18:2) levels	rs12447287	C	T	0.081903	0.245284	16	56904086	0.0180828	5.91739e-06	8212	0.0024836	20.4412																						ARF4	rs111696008	A	G	-0.162	0.02443	2	216622986	1.39e-09	0.026749	35359	0.00125096	44.2854
GCST90199684	1-linoleoylglycerol (18:2) levels	rs12858688	T	C	-0.22125	0.0249358	13	69782332	0.0491192	6.65784e-06	8212	0.00238042	19.5899																						ARF4	rs1354034	C	T	0.0844	0.38119	3	56815721	2.51e-24	0.008293	35356	0.00336058	119.21
GCST90199684	1-linoleoylglycerol (18:2) levels	rs17410962	A	G	-0.11411	0.120383	8	19990569	0.0235805	1.30378e-06	8212	0.00275763	22.7028																						ARF4	rs17580	A	T	-0.1714	0.03316	14	94380925	3.8e-14	0.022649	35372	0.00188374	66.7536
GCST90199684	1-linoleoylglycerol (18:2) levels	rs2943179	T	C	-0.0822174	0.221974	8	87113088	0.0185161	8.98228e-06	8212	0.00233482	19.2137																						ARF4	rs4980320	C	T	0.0453	0.46986	11	198986	2.04e-08	0.008077	35352	0.00102232	36.1759
GCST90199684	1-linoleoylglycerol (18:2) levels	rs56354314	A	G	0.235446	0.022346	12	106280157	0.0519464	5.82959e-06	8212	0.00242213	19.934																						ARF4	rs62622492	C	T	0.1087	0.06482	3	57446218	5.4e-11	0.016572	35359	0.0014325	50.7214
GCST90199684	1-linoleoylglycerol (18:2) levels	rs62385039	G	A	-0.258001	0.0201079	6	895419	0.0552286	2.98985e-06	8212	0.00262312	21.5924																						ARF4	rs6445035	A	G	0.1904	0.1904	3	165762312	1.01e-77	0.010203	35339	0.0111764	399.404
GCST90199684	1-linoleoylglycerol (18:2) levels	rs75445316	T	C	0.241198	0.024875	2	114276169	0.049473	1.0862e-06	8212	0.00282228	23.2365																						ARF4	rs7073753	T	C	0.051	0.4356	10	63303060	3.17e-10	0.008108	35351	0.00127893	45.2666
GCST90199684	1-linoleoylglycerol (18:2) levels	rs77982886	G	A	0.316857	0.0152346	4	64106675	0.0635267	6.10775e-07	8212	0.00301245	24.807																						ARF4	rs7412	T	C	0.096	0.05941	19	44908822	1.71e-08	0.017023	35367	0.00102999	36.4631
GCST90199684	1-linoleoylglycerol (18:2) levels	rs964184	C	G	-0.116525	0.868723	11	116778201	0.0229017	3.6178e-07	8212	0.00309698	25.5052																						ARF5	rs1329424	G	T	-0.1284	0.39735	1	196677046	5.38e-57	0.00807	35338	0.00789584	281.228
GCST90199684	1-linoleoylglycerol (18:2) levels	rs9894638	C	T	0.0857298	0.211593	17	46835535	0.0192292	8.2607e-06	8212	0.00245214	20.1816																						ARF5	rs4955716	C	T	0.0465	0.32947	3	167239055	3.16e-08	0.008405	35354	0.000955366	33.8064
GCST90199685	2-linoleoylglycerol (18:2) levels	rs111764634	A	C	0.160187	0.0711024	12	26030131	0.03428	2.96979e-06	6378	0.00338951	21.685																						ARF5	rs4980320	C	T	0.0458	0.46986	11	198986	7.77e-09	0.007933	35352	0.00104501	36.9797
GCST90199685	2-linoleoylglycerol (18:2) levels	rs113718400	A	C	-0.278095	0.0198899	1	241640505	0.0628536	9.66753e-06	6378	0.00301525	19.2834																						ARF5	rs6445035	A	G	0.1533	0.1904	3	165762312	8.5e-53	0.010024	35339	0.00724522	257.893
GCST90199685	2-linoleoylglycerol (18:2) levels	rs11552067	A	G	0.0845951	0.587463	21	44330365	0.0181892	3.30593e-06	6378	0.00346868	22.1933																						ARF5	rs704	A	G	0.0474	0.49189	17	28367840	2.23e-09	0.007926	35360	0.00112308	39.7547
GCST90199685	2-linoleoylglycerol (18:2) levels	rs117372736	T	G	0.346995	0.0135114	6	69477429	0.0766527	5.98694e-06	6378	0.00320973	20.5312																						ARF5	rs72952553	A	G	-0.049	0.31481	2	216616793	9.6e-09	0.00854	35359	0.00103581	36.6612
GCST90199685	2-linoleoylglycerol (18:2) levels	rs11924632	G	A	-0.0837752	0.319162	3	8342446	0.0189266	9.58506e-06	6378	0.00305011	19.507																						ARF6	rs10922098	T	C	-0.1089	0.40011	1	196695521	3.29e-41	0.0081	35329	0.00569294	202.266
GCST90199685	2-linoleoylglycerol (18:2) levels	rs12498693	A	C	-0.140175	0.0908947	4	21558733	0.0306696	4.86572e-06	6378	0.00324731	20.7723																						ARF6	rs11970000	G	A	0.0522	0.29339	6	32630514	1.54e-09	0.008641	35430	0.00112979	40.0713
GCST90199685	2-linoleoylglycerol (18:2) levels	rs141172381	A	G	0.286907	0.0189245	3	155364642	0.0647015	9.23638e-06	6378	0.0030566	19.5487																						ARF6	rs6445035	A	G	0.118	0.1904	3	165762312	1.08e-31	0.010073	35330	0.00429271	152.307
GCST90199685	2-linoleoylglycerol (18:2) levels	rs17035713	G	A	-0.176168	0.0555824	1	10780848	0.0391241	6.70697e-06	6378	0.00325826	20.8426																						ARF6	rs704	A	G	0.0486	0.49189	17	28367840	9.54e-10	0.007945	35351	0.00118067	41.7848
GCST90199685	2-linoleoylglycerol (18:2) levels	rs189863837	A	G	0.280524	0.0248153	12	129450796	0.0568874	8.17175e-07	6378	0.0038087	24.3771																						ARFGAP1	rs11751024	A	C	0.0685	0.39789	6	32618459	2.18e-16	0.008342	35430	0.00224828	79.8315
GCST90199685	2-linoleoylglycerol (18:2) levels	rs190199861	G	A	0.297064	0.018813	4	127836164	0.0645441	4.17461e-06	6378	0.00325792	20.8404																						ARFGAP1	rs12478841	G	A	0.072	0.21569	2	27588855	3.11e-13	0.009877	35364	0.00175393	62.1315
GCST90199685	2-linoleoylglycerol (18:2) levels	rs34291068	A	C	0.159431	0.0631083	10	33157079	0.0358652	8.77744e-06	6378	0.00300574	19.2224																						ARFGAP1	rs1707652	T	C	0.1021	0.3102	3	165761011	6.48e-31	0.008831	35330	0.00446115	158.31
GCST90199685	2-linoleoylglycerol (18:2) levels	rs4946146	T	C	0.311867	0.0182161	6	116234813	0.0660179	2.31267e-06	6378	0.00347889	22.2588																						ARFGAP1	rs2284179	G	T	0.1411	0.03718	6	31974114	5.4e-11	0.021511	35432	0.00142541	50.5742
GCST90199685	2-linoleoylglycerol (18:2) levels	rs4972489	C	A	0.109484	0.219483	2	175869870	0.0215719	3.86888e-07	6378	0.0041069	26.2936																						ARFGAP1	rs62279052	A	C	0.0864	0.07404	3	162188224	4.24e-08	0.015764	35331	0.00102357	36.1986
GCST90199685	2-linoleoylglycerol (18:2) levels	rs55920120	A	C	0.211234	0.0354543	2	71527599	0.0475892	9.05017e-06	6378	0.00305175	19.5175																						ARFGAP1	rs71352239	T	C	0.1155	0.30263	19	44926286	3.2e-38	0.008935	35359	0.00563079	200.215
GCST90199685	2-linoleoylglycerol (18:2) levels	rs56327721	T	C	-0.132143	0.106214	17	78409221	0.0284005	3.27423e-06	6378	0.00331538	21.2092																						ARFGAP1	rs964184	C	G	-0.1051	0.12321	11	116778201	2.14e-17	0.012385	35368	0.00238659	84.6059
GCST90199685	2-linoleoylglycerol (18:2) levels	rs59927118	T	C	0.0964238	0.233493	8	10927516	0.0209287	4.0802e-06	6378	0.00332804	21.2904																						ARFGAP2	rs1354034	C	T	0.0788	0.38119	3	56815721	3.22e-21	0.008334	35347	0.00292942	103.844
GCST90199685	2-linoleoylglycerol (18:2) levels	rs6081988	C	T	0.130879	0.101462	20	20401286	0.0293982	8.5098e-06	6378	0.00312327	19.9764																						ARFGAP2	rs4980320	C	T	0.0512	0.46986	11	198986	2.91e-10	0.008122	35343	0.00130596	46.2142
GCST90199685	2-linoleoylglycerol (18:2) levels	rs72679893	T	C	-0.141425	0.0830319	4	99294430	0.031732	8.31717e-06	6378	0.00304566	19.4785																						ARFIP1	rs10876550	A	G	0.0487	0.43699	12	54318524	3.24e-09	0.008228	35368	0.00116701	41.3208
GCST90199685	2-linoleoylglycerol (18:2) levels	rs73121585	A	C	-0.286922	0.0186813	3	78579458	0.0649528	9.98952e-06	6378	0.00301839	19.3035																						ARFIP1	rs1354034	C	T	0.074	0.38119	3	56815721	1.05e-18	0.008381	35350	0.0025834	91.5547
GCST90199685	2-linoleoylglycerol (18:2) levels	rs7643986	C	T	0.237339	0.0314905	3	194026260	0.0507469	2.91221e-06	6378	0.00343599	21.9834																						ARFIP1	rs4619875	T	C	0.2215	0.37238	4	152779978	8.57e-154	0.008385	35371	0.022933	830.155
GCST90199685	2-linoleoylglycerol (18:2) levels	rs77599553	A	T	-0.26624	0.024663	1	114230144	0.0570875	3.10541e-06	6378	0.00341018	21.8177																						ARFIP1	rs4980320	C	T	0.0545	0.46986	11	198986	2.46e-11	0.008164	35346	0.00147973	52.377
GCST90199685	2-linoleoylglycerol (18:2) levels	rs78575779	G	A	-0.234076	0.0286499	11	132983703	0.0525518	8.42088e-06	6378	0.0030496	19.5037																						ARFIP1	rs77450465	A	G	-0.0814	0.11819	4	152485987	1.11e-10	0.012618	35368	0.00138113	48.9126
GCST90199685	2-linoleoylglycerol (18:2) levels	rs952263	T	G	0.0960714	0.231638	2	52595363	0.0209226	4.39555e-06	6378	0.00328544	21.017																						ARFIP2	rs1047891	A	C	-0.0618	0.26363	2	210675783	2.75e-11	0.00928	35344	0.00148285	52.4848
GCST90199686	Indolepropionate levels	rs11681248	T	C	-0.0861776	0.629022	2	136062506	0.01577	4.63824e-08	8153	0.00346603	28.3499																						ARFIP2	rs116009877	A	G	-0.1134	0.06469	6	25715429	5.81e-12	0.016472	35366	0.00155614	55.1171
GCST90199686	Indolepropionate levels	rs117276795	A	G	0.356183	0.0103757	10	72312216	0.0769361	3.66377e-06	8153	0.00260534	21.2916																						ARFIP2	rs2275355	T	C	0.0501	0.28576	1	23397690	3.35e-08	0.009073	35363	0.00102459	36.2678
GCST90199686	Indolepropionate levels	rs11822621	T	G	-0.117218	0.100928	11	109342489	0.025765	5.37678e-06	8153	0.00249359	20.376																						ARFIP2	rs28929474	T	C	-0.3787	0.00815	14	94378610	9.34e-18	0.044128	35363	0.00231859	82.1782
GCST90199686	Indolepropionate levels	rs1878503	A	G	0.0695737	0.46355	2	72024621	0.0155972	8.17115e-06	8153	0.00240739	19.67																						ARFIP2	rs3219110	C	T	-0.0694	0.45417	1	226370177	2.34e-17	0.008188	35348	0.00238795	84.6064
GCST90199686	Indolepropionate levels	rs198260	A	G	0.22816	0.97371	14	56714297	0.048609	2.68214e-06	8153	0.0026652	21.7821																						ARFIP2	rs62294359	A	G	0.0533	0.24788	3	165744429	1.7e-08	0.00945	35330	0.00105929	37.4621
GCST90199686	Indolepropionate levels	rs4316784	C	T	0.0920404	0.826904	16	74617721	0.0207915	9.56335e-06	8153	0.0024251	19.815																						ARFIP2	rs72649156	G	T	-0.2453	0.01575	4	73623958	4.99e-14	0.032567	35341	0.00186557	66.0505
GCST90199686	Indolepropionate levels	rs61974973	G	A	0.132651	0.0761626	14	33440005	0.0296776	7.83162e-06	8153	0.00247622	20.2337																						ARFIP2	rs73224404	G	A	-0.0626	0.22123	8	23225988	1.29e-10	0.009738	35359	0.00135031	47.8073
GCST90199686	Indolepropionate levels	rs6664713	A	C	0.221278	0.0247598	1	204382965	0.0497353	8.6224e-06	8153	0.00236464	19.3199																						ARFIP2	rs738409	G	C	-0.0802	0.22998	22	43928847	1.3e-16	0.009693	35363	0.00227809	80.7395
GCST90199686	Indolepropionate levels	rs76157950	A	G	0.259172	0.0186095	5	94928720	0.0571721	5.80995e-06	8153	0.00245348	20.0475																						ARFIP2	rs77542162	G	A	0.2081	0.025	17	69085137	5.38e-16	0.025683	35362	0.00211115	74.8081
GCST90199686	Indolepropionate levels	rs76260755	T	C	-0.113035	0.110017	3	2566507	0.0255573	9.74343e-06	8153	0.00250206	20.4454																						ARG1	rs1042663	A	G	0.1002	0.09002	6	31937353	2.76e-13	0.013715	35441	0.00164489	58.3892
GCST90199686	Indolepropionate levels	rs80346659	C	G	-0.223208	0.0253623	1	190587579	0.0489983	5.22784e-06	8153	0.0024631	20.1263																						ARG1	rs10922098	T	C	-0.1039	0.40011	1	196695521	3.67e-38	0.008044	35338	0.00518218	184.071
GCST90199686	Indolepropionate levels	rs853154	C	G	0.102766	0.156615	5	143246483	0.0214138	1.59433e-06	8153	0.0027899	22.8041																						ARG1	rs2668202	G	A	-0.0535	0.30991	3	165772680	3.26e-10	0.008511	35339	0.00122427	43.3152
GCST90199686	Indolepropionate levels	rs9432398	G	A	0.221475	0.0316989	1	94868430	0.0445422	6.61795e-07	8153	0.00301116	24.6181																						ARG1	rs2781668	T	C	-0.1115	0.1932	6	131576138	3.74e-29	0.009949	35366	0.00387572	137.594
GCST90199686	Indolepropionate levels	rs9565718	A	T	-0.0847838	0.630251	13	82019296	0.0167172	3.94378e-07	8153	0.00335024	27.3996																						ARG1	rs7756633	T	C	0.1732	0.02146	6	131726686	2.42e-10	0.027354	35363	0.00125989	44.6073
GCST90199686	Indolepropionate levels	rs9857968	T	C	0.150356	0.0567903	3	185638205	0.0334056	6.76581e-06	8153	0.00242189	19.7887																						ARG1	rs8014529	A	G	-0.1371	0.41692	14	106784065	1.35e-63	0.008144	34965	0.00913873	322.464
GCST90199686	Indolepropionate levels	rs9981680	G	T	0.169465	0.0427167	21	32008646	0.0383093	9.70738e-06	8153	0.0023487	19.1894																						ARG2	rs1008910	A	C	-0.1513	0.46749	22	22712955	1.33e-81	0.007908	35347	0.0113975	407.487
GCST90199687	Threonate levels	rs11126412	T	A	0.0812665	0.222311	2	73660507	0.0182574	8.54089e-06	8151	0.0022836	18.6516																						ARG2	rs10922098	T	C	-0.0489	0.40011	1	196695521	1.22e-09	0.008046	35338	0.00114789	40.6083
GCST90199687	Threonate levels	rs111498995	T	A	0.275959	0.0168734	5	69524538	0.0591476	3.07719e-06	8151	0.00252657	20.6412																						ARG2	rs3763354	A	G	0.051	0.28946	6	32819140	3.56e-09	0.008639	35436	0.00106991	37.9518
GCST90199687	Threonate levels	rs139591016	C	T	-0.244512	0.0203237	4	98895019	0.0539409	5.81637e-06	8151	0.00238076	19.4471																						ARG2	rs9272780	A	C	0.0616	0.4028	6	32642572	1.94e-14	0.008048	35439	0.00182558	64.8114
GCST90199687	Threonate levels	rs145376871	T	G	-0.246684	0.0191146	3	78448608	0.0554495	8.6348e-06	8151	0.00228189	18.6377																						ARG2	rs9558305	G	T	0.052	0.22519	13	104505041	3.41e-08	0.009422	35363	0.000943585	33.3976
GCST90199687	Threonate levels	rs149656965	T	C	-0.320596	0.0120586	6	169391708	0.0696557	4.17282e-06	8151	0.00244892	20.0052																						ARHGAP1	rs1354034	C	T	0.0486	0.38119	3	56815721	3.23e-09	0.00821	35347	0.0011143	39.4288
GCST90199687	Threonate levels	rs184637108	T	A	-0.381288	0.0078808	4	87970891	0.0860405	9.35832e-06	8151	0.00227337	18.5679																						ARHGAP1	rs2968478	G	T	0.0614	0.44469	16	88792238	2.76e-14	0.008069	35311	0.00186191	65.865
GCST90199687	Threonate levels	rs2394872	C	A	-0.121016	0.0928766	7	98583433	0.0261549	3.71226e-06	8151	0.00246768	20.1588																						ARHGAP1	rs4734879	G	A	-0.0963	0.21866	8	105570896	2.46e-23	0.009676	35356	0.00316878	112.385
GCST90199687	Threonate levels	rs4663135	C	T	0.0837071	0.784904	2	234402679	0.018929	9.77159e-06	8151	0.00236594	19.3258																						ARHGAP1	rs6559693	G	A	-0.0446	0.49114	9	82997956	2.34e-08	0.007986	35366	0.000994268	35.1963
GCST90199687	Threonate levels	rs4783107	C	T	-0.116779	0.886875	16	84962841	0.0239738	1.10964e-06	8151	0.00273641	22.3602																						ARHGAP1	rs7836609	A	T	0.0544	0.20682	8	105154569	3.19e-08	0.009836	35361	0.000970939	34.3648
GCST90199687	Threonate levels	rs535146	A	T	0.0748445	0.384514	3	6939905	0.0158705	2.40582e-06	8151	0.00265143	21.6639																						ARHGAP25	rs13413887	G	A	0.1736	0.23192	2	68769536	1.04e-75	0.009428	35352	0.0107368	383.665
GCST90199687	Threonate levels	rs567440118	A	G	-0.484057	0.00560552	1	83001622	0.102614	2.39029e-06	8151	0.00261215	21.3421																						ARHGAP25	rs1354034	C	T	0.0515	0.38119	3	56815721	3.97e-10	0.008233	35347	0.00125125	44.2808
GCST90199687	Threonate levels	rs62381620	G	T	-0.293756	0.0304893	5	139350290	0.0441641	2.90219e-11	8151	0.00510157	41.7858																						ARHGAP25	rs6993770	T	A	-0.0687	0.22448	8	105569300	9.07e-13	0.009616	35356	0.00164329	58.1925
GCST90199687	Threonate levels	rs647667	C	T	0.144169	0.0591665	1	181416933	0.0324617	8.94643e-06	8151	0.002314	18.9005																						ARHGAP30	rs17713196	T	C	-0.101	0.1903	3	165771936	7.05e-23	0.010257	35330	0.00314366	111.409
GCST90199687	Threonate levels	rs72774956	A	G	-0.239983	0.0203856	10	2830418	0.0535446	7.39715e-06	8151	0.00230022	18.7877																						ARHGAP30	rs72673751	C	T	-0.0716	0.14705	8	105566712	4e-10	0.011449	35356	0.00128601	45.5242
GCST90199687	Threonate levels	rs73766900	A	G	0.209381	0.0293864	5	67428058	0.0453361	3.86671e-06	8151	0.00250091	20.431																						ARHGAP36	rs10096633	T	C	-0.0835	0.09986	8	19973410	5.38e-10	0.013451	35368	0.00125344	44.3849
GCST90199687	Threonate levels	rs74850022	T	C	-0.30887	0.0122956	12	94667490	0.0693354	8.40015e-06	8151	0.00231717	18.9265																						ARHGAP36	rs10922098	T	C	-0.0614	0.40011	1	196695521	1.16e-13	0.008273	35338	0.00180975	64.0651
GCST90199687	Threonate levels	rs75194109	C	T	-0.397999	0.00818764	2	41679986	0.0851016	2.9145e-06	8151	0.00257266	21.0187																						ARHGAP36	rs6445035	A	G	0.1008	0.1904	3	165762312	1.04e-22	0.010277	35339	0.00313248	111.04
GCST90199687	Threonate levels	rs76379749	C	T	-0.229603	0.0217525	8	16238488	0.0518367	9.45159e-06	8151	0.00224359	18.3241																						ARHGAP36	rs67769959	G	A	0.1578	0.02069	2	174785314	2.71e-08	0.028384	35360	0.00100908	35.715
GCST90199687	Threonate levels	rs76954195	G	C	0.206021	0.028169	3	87879048	0.0459715	7.41237e-06	8151	0.00232389	18.9815																						ARHGAP36	rs686250	G	A	0.0563	0.37884	6	32617278	1.29e-11	0.008316	35439	0.00149178	52.9433
GCST90199687	Threonate levels	rs77181656	T	C	-0.318701	0.0133923	8	11560832	0.066826	1.85035e-06	8151	0.00268409	21.9315																						ARHGAP36	rs964184	C	G	-0.1088	0.12321	11	116778201	5.99e-19	0.012236	35377	0.00255758	90.7064
GCST90199687	Threonate levels	rs78263978	A	G	-0.22873	0.02583	7	16795578	0.0484595	2.35808e-06	8151	0.00263291	21.5122																						ARHGAP5	rs1354034	C	T	0.0589	0.38119	3	56815721	2.72e-12	0.008424	35356	0.00163666	57.9575
GCST90199687	Threonate levels	rs7875568	G	T	-0.255385	0.0196633	9	127750741	0.0546341	2.94733e-06	8151	0.0025145	20.5424																						ARHGAP5	rs185009887	A	G	-0.1455	0.02519	17	5848332	4.28e-08	0.026556	35374	0.00103969	36.8142
GCST90199687	Threonate levels	rs78921993	G	A	-0.129378	0.07346	4	7631167	0.0291215	8.88449e-06	8151	0.00227859	18.6106																						ARHGAP5	rs4541868	A	C	-0.0552	0.21915	8	105578477	2.6e-08	0.009917	35364	0.00104284	36.9154
GCST90199687	Threonate levels	rs7960425	C	G	0.238798	0.024852	12	118971939	0.0488539	1.01868e-06	8151	0.00276391	22.5855																						ARHGAP5	rs4980320	C	T	0.0569	0.46986	11	198986	4.21e-12	0.008211	35352	0.00161292	57.1089
GCST90199687	Threonate levels	rs80179348	T	A	-0.319612	0.0133227	6	92821947	0.066975	1.82303e-06	8151	0.00268561	21.944																						ARHGDIA	rs10922098	T	C	-0.1126	0.40011	1	196695521	2.98e-44	0.008069	35338	0.00608636	216.385
GCST90199687	Threonate levels	rs826459	A	G	0.0767693	0.70797	10	70646994	0.017064	6.83005e-06	8151	0.00243695	19.9073																						ARHGDIA	rs6457457	T	C	0.0995	0.06527	6	31910331	5.18e-10	0.016014	35441	0.00120803	42.863
GCST90199688	N-acetylglycine levels	rs1047891	A	C	0.381478	0.307889	2	210675783	0.0157461	1.16081e-129	8250	0.062021	545.374																						ARHGDIB	rs1354034	C	T	0.0535	0.38119	3	56815721	1.17e-10	0.008304	35356	0.00135032	47.8037
GCST90199688	N-acetylglycine levels	rs10757444	A	G	0.080588	0.69497	9	23661372	0.0163581	8.37259e-07	8250	0.00275346	22.7733																						ARHGEF1	rs10876550	A	G	0.051	0.43699	12	54318524	3.04e-10	0.0081	35374	0.00127985	45.3288
GCST90199688	N-acetylglycine levels	rs11108842	G	T	-0.347252	0.00985641	12	97145788	0.0751899	3.86845e-06	8250	0.00235362	19.4585																						ARHGEF1	rs1354034	C	T	0.0455	0.38119	3	56815721	3.55e-08	0.008255	35356	0.000976678	34.5632
GCST90199688	N-acetylglycine levels	rs11136810	G	C	0.072029	0.400543	8	4954816	0.0152368	2.27522e-06	8250	0.00249145	20.6008																						ARHGEF1	rs4980320	C	T	0.0479	0.46986	11	198986	2.59e-09	0.008043	35352	0.00114304	40.4526
GCST90199688	N-acetylglycine levels	rs112816924	T	C	0.275875	0.0153734	1	212158947	0.0608934	5.8859e-06	8250	0.00230407	19.0479																						ARHGEF10	rs10468017	T	C	-0.0671	0.30659	15	58386313	1.02e-14	0.008673	35364	0.00191436	67.8254
GCST90199688	N-acetylglycine levels	rs117206739	T	C	0.23915	0.0202867	18	45172745	0.0531026	6.68267e-06	8250	0.00227343	18.794																						ARHGEF10	rs4665383	G	C	0.063	0.21637	2	27568688	6.75e-11	0.009653	35373	0.00134592	47.6707
GCST90199688	N-acetylglycine levels	rs12233751	C	A	-0.107576	0.140374	4	81933213	0.021548	5.96375e-07	8250	0.00279291	23.1004																						ARHGEF10	rs6083	G	A	0.0708	0.40059	15	58545811	4.03e-18	0.008159	35367	0.00240725	85.3377
GCST90199688	N-acetylglycine levels	rs141342711	T	C	0.156311	0.0552779	16	20725063	0.0326222	1.65503e-06	8250	0.00255191	21.102																						ARHGEF10	rs72482676	C	T	0.0872	0.17247	1	196761625	3.96e-16	0.010713	35338	0.0021705	76.8637
GCST90199688	N-acetylglycine levels	rs144831076	C	T	-0.284047	0.0180032	9	103329540	0.056482	4.93093e-07	8250	0.00285279	23.5972																						ARHGEF2	rs10922098	T	C	-0.0935	0.40011	1	196695521	7.25e-31	0.008094	35329	0.00419666	148.88
GCST90199688	N-acetylglycine levels	rs151202997	T	G	0.193942	0.0315572	11	47595900	0.0427714	5.77718e-06	8250	0.00229904	19.0062																						ARHGEF2	rs12995461	C	A	0.0542	0.21643	2	27555300	1.39e-08	0.009552	35364	0.000996377	35.269
GCST90199688	N-acetylglycine levels	rs16824802	T	C	0.0978791	0.201151	2	145354897	0.0188923	2.20805e-07	8250	0.00307891	25.4733																						ARHGEF2	rs550671	T	C	0.0795	0.14045	6	31976816	3.09e-12	0.0114	35431	0.00152601	54.1476
GCST90199688	N-acetylglycine levels	rs2329096	T	C	0.0709468	0.351672	13	78475624	0.015894	8.05364e-06	8250	0.00229524	18.9747																						ARHGEF25	rs10437954	A	G	-0.1808	0.11558	12	57610139	1.39e-48	0.012343	35360	0.00668295	237.885
GCST90199688	N-acetylglycine levels	rs358908	C	T	-0.0883162	0.258424	3	155687953	0.0172318	2.97225e-07	8250	0.0029895	24.7314																						ARHGEF25	rs10922098	T	C	-0.0925	0.40011	1	196695521	1.89e-30	0.008065	35332	0.00410738	145.712
GCST90199688	N-acetylglycine levels	rs596603	G	T	-0.115999	0.572668	11	67592132	0.0149808	9.69793e-15	8250	0.00658577	54.6796																						ARHGEF25	rs1706435	G	A	0.052	0.36981	3	165743688	2.02e-10	0.008176	35333	0.00126034	44.5852
GCST90199688	N-acetylglycine levels	rs62182612	A	G	-0.0838786	0.194247	2	212238489	0.0187414	7.62083e-06	8250	0.00220236	18.2052																						ARHGEF25	rs4237845	T	C	-0.0469	0.49536	12	57908653	2.97e-09	0.007905	35360	0.00109971	38.9264
GCST90199688	N-acetylglycine levels	rs75446748	C	T	-0.100817	0.142724	1	34909640	0.0215403	2.86322e-06	8250	0.00248723	20.5658																						ARHGEF7	rs1047286	A	G	-0.0621	0.24066	19	6713251	3.21e-11	0.009357	35372	0.00140946	49.923
GCST90199688	N-acetylglycine levels	rs76513761	C	T	0.202404	0.0282572	8	135742865	0.0452943	7.87172e-06	8250	0.00224982	18.5984																						ARHGEF7	rs10922098	T	C	-0.214	0.40011	1	196695521	8.2e-153	0.008127	35338	0.0219841	794.292
GCST90199688	N-acetylglycine levels	rs77976040	C	A	0.25373	0.0176413	3	66829559	0.0570551	8.70314e-06	8250	0.00223138	18.4456																						ARHGEF7	rs1451915	A	C	0.0705	0.13641	1	196058002	1.25e-09	0.011608	35335	0.00117101	41.4239
GCST90199688	N-acetylglycine levels	rs78612075	A	G	0.271706	0.0158633	9	12854868	0.0604624	6.99641e-06	8250	0.00230503	19.0558																						ARHGEF7	rs2686395	C	T	-0.113	0.3101	3	165767231	3.03e-39	0.008622	35339	0.00546355	194.126
GCST90199688	N-acetylglycine levels	rs78829102	A	G	0.188424	0.035272	17	36687208	0.0402532	2.85524e-06	8250	0.00241623	19.9773																						ARHGEF7	rs550671	T	C	0.1562	0.14045	6	31976816	3.5e-42	0.011477	35440	0.00589094	210
GCST90199688	N-acetylglycine levels	rs9614932	T	C	-0.101483	0.143251	22	44786685	0.0214974	2.35019e-06	8250	0.00252795	20.9033																						ARHGEF7	rs6457457	T	C	0.1676	0.06527	6	31910331	3.81e-25	0.016179	35441	0.0034275	121.885
GCST90199688	N-acetylglycine levels	rs9821781	A	G	0.0826592	0.560748	3	149644618	0.0152654	6.13598e-08	8250	0.00336584	27.8552																						ARID1A	rs1706435	G	A	0.0479	0.36981	3	165743688	5.2e-09	0.008201	35339	0.00106943	37.8308
GCST90199689	Glycolithocholate levels	rs11101389	A	T	-0.0917167	0.268308	10	48579492	0.0190277	1.43433e-06	7158	0.00330285	23.7135																						ARID1A	rs550671	T	C	0.0962	0.14045	6	31976816	2.61e-17	0.011367	35440	0.00223446	79.3622
GCST90199689	Glycolithocholate levels	rs113654354	G	A	-0.239492	0.024409	2	198289969	0.054054	9.39685e-06	7158	0.00273168	19.6014																						ARID1A	rs6457457	T	C	0.1094	0.06527	6	31910331	8.74e-12	0.016027	35441	0.00146038	51.8299
GCST90199689	Glycolithocholate levels	rs115887046	C	T	-0.206093	0.0330149	2	18065994	0.046384	8.8635e-06	7158	0.00271198	19.4597																						ARID1A	rs7321465	G	T	0.044	0.41374	13	73363150	4.39e-08	0.008037	35357	0.000939189	33.2363
GCST90199689	Glycolithocholate levels	rs118171449	T	C	0.140008	0.0767077	11	39814174	0.031363	8.03933e-06	7158	0.0027766	19.9247																						ARID3A	rs10876550	A	G	0.0469	0.43699	12	54318524	6.88e-09	0.008095	35374	0.00108234	38.326
[truncated: 31,766 more rows]
[truncated: 18 more columns]

## Sheet: Table S2
MR analysis Results of plasma metabolites and BMI non-adjusted PCOS														MR analysis Results of plasma metabolites and BMI adjusted PCOS														MR analysis Results of BMI adjusted PCOS and plasma metabolites
[truncated: 5,601 more rows]

[truncated: 3 more sheets: Table S3, Table S4, Table S5]
